# Supplementary material for: AoMbp1 Governs Conidiation and Trap Morphogenesis in Arthrobotrys oligospora Via Direct Transcriptional Activation of the MAPK Sensor AoSho1
Source: J Fungi (Basel). 2025 Oct 13;11(10):736. doi: 10.3390/jof11100736 (PMC12565038; doi:10.3390/jof11100736)
Supplement: Supplementary file 1 [file jof-11-00736-s001.zip]

Archive with 2 entries (2 files):
- jof-3838071-supplementary.pdf
- Table S2.xlsx
