# Supplementary material for: AoMbp1 Governs Conidiation and Trap Morphogenesis in Arthrobotrys oligospora Via Direct Transcriptional Activation of the MAPK Sensor AoSho1
Source: J Fungi (Basel). 2025 Oct 13;11(10):736. doi: 10.3390/jof11100736 (PMC12565038; doi:10.3390/jof11100736)
Supplement: Supplementary file 1 [file jof-11-00736-s001.zip › Table S2.xlsx]

## Sheet: total_diff_stat_deseq2_annot
Gene ID	Gene Name	Gene Description	Length	B_vs_A_fc(B/A)	B_vs_A_log2fc(B/A)	B_vs_A_pvalue	B_vs_A_padjust	B_vs_A_significant	B_vs_A_regulate	NR Hit-name	NR Description	GO ID	GO Term	GO Description	KO ID	KO Name	Pathway ID	Pathway Definition	EggNOG	EggNOG Description	Pfam ID	Domain	Domain Description	Swiss-Prot Hit-name	Swiss-Prot Description	Entrez
gene-AOL_s00188g86	AOL_s00188g86	uncharacterized protein	468	7.16505756045e-05	-13.7687	1.75048470613e-31	7.36916846805e-31	yes	down	XP_011126637.1	hypothetical protein AOL_s00188g86 [Orbilia oligospora ATCC 24927]								ENOG410Y7NN	S:Function unknown	PF12855.10	Ecl1	ECL1/2/3 zinc binding proteins			22897883
gene-AOL_s00210g224	AOL_s00210g224	uncharacterized protein	1173	0.000263537798392	-11.8897	9.02748240226e-24	3.26476319131e-23	yes	down	XP_011127328.1	hypothetical protein AOL_s00210g224 [Orbilia oligospora ATCC 24927]	GO:0008061	molecular_function	chitin binding					ENOG4111JKH;;ENOG410YEBY	S:Function unknown;;S:Function unknown						22898229
gene-AOL_s00078g301	AOL_s00078g301	uncharacterized protein	1080	0.000340349812587	-11.5207	2.27573358358e-22	7.95597067277e-22	yes	down	XP_011121866.1	hypothetical protein AOL_s00078g301 [Orbilia oligospora ATCC 24927]															22892776
gene-AOL_s00075g215	AOL_s00075g215	uncharacterized protein	2106	0.000553556277367	-10.819	8.54074723122e-20	2.82582415484e-19	yes	down	XP_011120828.1	hypothetical protein AOL_s00075g215 [Orbilia oligospora ATCC 24927]	GO:0048315;;GO:0000083;;GO:0001228;;GO:0030435;;GO:0030907;;GO:0003677	biological_process;;biological_process;;molecular_function;;biological_process;;cellular_component;;molecular_function	conidium formation;;regulation of transcription involved in G1/S transition of mitotic cell cycle;;transcriptional activator activity, RNA polymerase II transcription regulatory region sequence-specific binding;;sporulation resulting in formation of a cellular spore;;MBF transcription complex;;DNA binding	K06647	MBP1	map04111	Cell cycle - yeast	COG0666	S:Function unknown	PF13857.9;;PF13637.9;;PF12796.10;;PF13606.9;;PF00023.33;;PF04383.16	Ank_5;;Ank_4;;Ank_2;;Ank_3;;Ank;;KilA-N	Ankyrin repeats (many copies;;Ankyrin repeats (many copies;;Ankyrin repeats (3 copies;;Ankyrin repeat;;Ankyrin repeat;;KilA-N domain	sp|P41412|RES2_SCHPO	Cell division cycle-related protein res2/pct1 OS=Schizosaccharomyces pombe (strain 972 / ATCC 24843) OX=284812 GN=res2 PE=1 SV=1	22891728
gene-AOL_s00210g225	AOL_s00210g225	uncharacterized protein	924	0.000640344192499	-10.6089	4.68413337733e-19	1.51681517418e-18	yes	down	XP_011127329.1	hypothetical protein AOL_s00210g225 [Orbilia oligospora ATCC 24927]										PF01476.23	LysM	LysM domain	sp|D4ALG0|LYSM1_ARTBC	LysM domain-containing protein ARB_05157 OS=Arthroderma benhamiae (strain ATCC MYA-4681 / CBS 112371) OX=663331 GN=ARB_05157 PE=1 SV=1	22898230
gene-AOL_s00078g298	AOL_s00078g298	uncharacterized protein	1443	0.0021748175549	-8.84489	1.34441373893e-81	1.0150807331e-80	yes	down	XP_011121863.1	hypothetical protein AOL_s00078g298 [Orbilia oligospora ATCC 24927]	GO:0016021	cellular_component	integral component of membrane										sp|D4ALG0|LYSM1_ARTBC	LysM domain-containing protein ARB_05157 OS=Arthroderma benhamiae (strain ATCC MYA-4681 / CBS 112371) OX=663331 GN=ARB_05157 PE=1 SV=1	22892771
gene-AOL_s00078g299	AOL_s00078g299	uncharacterized protein	435	0.00296366612243	-8.3984	2.81832290918e-44	1.45562494743e-43	yes	down	XP_011121864.1	hypothetical protein AOL_s00078g299 [Orbilia oligospora ATCC 24927]															22892772
gene-AOL_s00210g223	AOL_s00210g223	uncharacterized protein	3195	0.00333775555716	-8.22691	0	0	yes	down	XP_011127327.1	hypothetical protein AOL_s00210g223 [Orbilia oligospora ATCC 24927]	GO:0005975;;GO:0016021;;GO:0000272;;GO:0008061;;GO:0004568;;GO:0006032	biological_process;;cellular_component;;biological_process;;molecular_function;;molecular_function;;biological_process	carbohydrate metabolic process;;integral component of membrane;;polysaccharide catabolic process;;chitin binding;;chitinase activity;;chitin catabolic process	K01183	E3.2.1.14	map00520	Amino sugar and nucleotide sugar metabolism	COG3325	G:Carbohydrate transport and metabolism	PF00704.31;;PF00187.22	Glyco_hydro_18;;Chitin_bind_1	Glycosyl hydrolases family 18;;Chitin recognition protein	sp|Q13231|CHIT1_HUMAN	Chitotriosidase-1 OS=Homo sapiens OX=9606 GN=CHIT1 PE=1 SV=1	22898228
gene-AOL_s00076g472	AOL_s00076g472	uncharacterized protein	450	0.00437617616836	-7.83611	1.34499129161e-10	3.36809439406e-10	yes	down	XP_011121326.1	hypothetical protein AOL_s00076g472 [Orbilia oligospora ATCC 24927]															22892254
gene-AOL_s00188g263	AOL_s00188g263	uncharacterized protein	570	0.00554600397325	-7.49434	5.53509695534e-79	4.10535989727e-78	yes	down	XP_011126813.1	hypothetical protein AOL_s00188g263 [Orbilia oligospora ATCC 24927]															22897718
gene-AOL_s00076g21	AOL_s00076g21	uncharacterized protein	477	0.00556380578398	-7.48971	1.03530516916e-09	2.50127250239e-09	yes	down	XP_011120877.1	hypothetical protein AOL_s00076g21 [Orbilia oligospora ATCC 24927]	GO:0008237	molecular_function	metallopeptidase activity												22891965
gene-AOL_s00078g547	AOL_s00078g547	uncharacterized protein	1083	0.00604268163625	-7.3706	0	0	yes	down	XP_011122112.1	hypothetical protein AOL_s00078g547 [Orbilia oligospora ATCC 24927]													sp|D4ALG0|LYSM1_ARTBC	LysM domain-containing protein ARB_05157 OS=Arthroderma benhamiae (strain ATCC MYA-4681 / CBS 112371) OX=663331 GN=ARB_05157 PE=1 SV=1	22893048
gene-AOL_s00193g188	AOL_s00193g188	uncharacterized protein	1080	0.00772531096935	-7.01619	1.25174472834e-283	2.32103549893e-282	yes	down	XP_011127101.1	hypothetical protein AOL_s00193g188 [Orbilia oligospora ATCC 24927]	GO:0016021	cellular_component	integral component of membrane												22897997
gene-AOL_s00210g282	AOL_s00210g282	uncharacterized protein	576	0.00953868520919	-6.71199	1.05850119174e-07	2.34762679783e-07	yes	down	XP_011127386.1	hypothetical protein AOL_s00210g282 [Orbilia oligospora ATCC 24927]								ENOG410YDJQ	S:Function unknown				sp|D4B3I5|A3024_ARTBC	Extracellular serine-rich protein ARB_03024 OS=Arthroderma benhamiae (strain ATCC MYA-4681 / CBS 112371) OX=663331 GN=ARB_03024 PE=1 SV=1	22898293
gene-AOL_s00007g210	AOL_s00007g210	uncharacterized protein	840	0.0110150076816	-6.50439	6.1619897729e-49	3.38055842481e-48	yes	down	XP_011118413.1	hypothetical protein AOL_s00007g210 [Orbilia oligospora ATCC 24927]	GO:0016021	cellular_component	integral component of membrane												22889313
gene-AOL_s00054g853	AOL_s00054g853	uncharacterized protein	852	0.0115388069007	-6.43736	4.62346710366e-17	1.42047093832e-16	yes	down	XP_011120471.1	hypothetical protein AOL_s00054g853 [Orbilia oligospora ATCC 24927]	GO:0046872;;GO:0016491	molecular_function;;molecular_function	metal ion binding;;oxidoreductase activity					ENOG4110B79	S:Function unknown	PF03171.23;;PF14226.9	2OG-FeII_Oxy;;DIOX_N	2OG-Fe(II) oxygenase superfamily;;non-haem dioxygenase in morphine synthesis N-terminal	sp|A0A0S6XGJ8|FRBH_BLOB1	2-oxoglutarate-dependent dioxygenase frbH OS=Fungal sp. (strain No.11243) OX=1603295 GN=frbH PE=1 SV=1	22891441
gene-AOL_s00080g245	AOL_s00080g245	uncharacterized protein	1152	0.0118756874668	-6.39585	2.9733541344e-133	3.16163643774e-132	yes	down	XP_011122922.1	hypothetical protein AOL_s00080g245 [Orbilia oligospora ATCC 24927]															22893825
gene-AOL_s00169g158	AOL_s00169g158	uncharacterized protein	450	0.0119773999417	-6.38354	3.87973443551e-201	5.4801901616e-200	yes	down	XP_011125817.1	hypothetical protein AOL_s00169g158 [Orbilia oligospora ATCC 24927]	GO:0016021	cellular_component	integral component of membrane					ENOG410Y1TJ;;ENOG410Y5JD	S:Function unknown;;S:Function unknown	PF01124.21	MAPEG	MAPEG family			22896710
gene-AOL_s00079g360	AOL_s00079g360	uncharacterized protein	411	0.0125853	-6.31211	5.63926117333e-06	1.14631117595e-05	yes	down	XP_011122537.1	hypothetical protein AOL_s00079g360 [Orbilia oligospora ATCC 24927]															22893453
gene-AOL_s00078g300	AOL_s00078g300	uncharacterized protein	3993	0.0135629212177	-6.20419	0	0	yes	down	XP_011121865.1	hypothetical protein AOL_s00078g300 [Orbilia oligospora ATCC 24927]	GO:0005576	cellular_component	extracellular region	K01210	E3.2.1.58	map00500	Starch and sucrose metabolism			PF12708.10	Pectate_lyase_3	Pectate lyase superfamily protein	sp|D4B0V1|E13B_ARTBC	Probable glucan endo-1,3-beta-glucosidase ARB_02077 OS=Arthroderma benhamiae (strain ATCC MYA-4681 / CBS 112371) OX=663331 GN=ARB_02077 PE=1 SV=1	22892775
gene-AOL_s00054g991	AOL_s00054g991	uncharacterized protein	636	0.0149293982937	-6.0657	9.59358303239e-206	1.38493334147e-204	yes	down	XP_011120609.1	hypothetical protein AOL_s00054g991 [Orbilia oligospora ATCC 24927]	GO:0016491	molecular_function	oxidoreductase activity					COG0431	S:Function unknown	PF03358.18;;PF02525.20	FMN_red;;Flavodoxin_2	NADPH-dependent FMN reductase;;Flavodoxin-like fold	sp|A0A455LN84|NTNL_NECSZ	NAD(P)H-dependent FMN reductase ntnL OS=Nectria sp. OX=1755444 GN=ntnL PE=2 SV=1	22891594
gene-AOL_s00078g546	AOL_s00078g546	uncharacterized protein	5385	0.0171276	-5.86753	0	0	yes	down	XP_011122111.1	hypothetical protein AOL_s00078g546 [Orbilia oligospora ATCC 24927]	GO:0016829;;GO:0005576;;GO:0044281	molecular_function;;cellular_component;;biological_process	lyase activity;;extracellular region;;small molecule metabolic process	K01210	E3.2.1.58	map00500	Starch and sucrose metabolism	ENOG410YDE2;;ENOG410XXSQ	S:Function unknown;;S:Function unknown	PF12708.10;;PF12218.11	Pectate_lyase_3;;End_N_terminal	Pectate lyase superfamily protein;;N terminal extension of bacteriophage endosialidase	sp|D4B0V1|E13B_ARTBC	Probable glucan endo-1,3-beta-glucosidase ARB_02077 OS=Arthroderma benhamiae (strain ATCC MYA-4681 / CBS 112371) OX=663331 GN=ARB_02077 PE=1 SV=1	22893047
gene-AOL_s00081g152	AOL_s00081g152	uncharacterized protein	1662	0.0173872780592	-5.84582	5.364183909e-73	3.75815154372e-72	yes	down	XP_011123272.1	hypothetical protein AOL_s00081g152 [Orbilia oligospora ATCC 24927]															22894166
gene-AOL_s00117g35	AOL_s00117g35	uncharacterized protein	4569	0.0178475415885	-5.80813	0	0	yes	down	XP_011125500.1	hypothetical protein AOL_s00117g35 [Orbilia oligospora ATCC 24927]	GO:0016021;;GO:0140359;;GO:0005524	cellular_component;;molecular_function;;molecular_function	integral component of membrane;;ABC-type transmembrane transporter activity;;ATP binding	K08711	PDR, CDR1	map02010	ABC transporters	COG1131	V:Defense mechanisms	PF01061.27;;PF00005.30;;PF06422.15;;PF14510.9;;PF19055.3;;PF13671.9;;PF13191.9;;PF13481.9;;PF03193.19	ABC2_membrane;;ABC_tran;;PDR_CDR;;ABC_trans_N;;ABC2_membrane_7;;AAA_33;;AAA_16;;AAA_25;;RsgA_GTPase	ABC-2 type transporter;;ABC transporter;;CDR ABC transporter;;ABC-transporter N-terminal;;ABC-2 type transporter;;AAA domain;;AAA ATPase domain;;AAA domain;;RsgA GTPase	sp|F2SHL1|MDR1_TRIRC	ABC multidrug transporter MDR1 OS=Trichophyton rubrum (strain ATCC MYA-4607 / CBS 118892) OX=559305 GN=MDR1 PE=1 SV=3	22896479
gene-AOL_s00170g38	AOL_s00170g38	uncharacterized protein	1836	0.0178953692191	-5.80427	2.4093508034e-05	4.72726428897e-05	yes	down	XP_011125969.1	hypothetical protein AOL_s00170g38 [Orbilia oligospora ATCC 24927]															22896962
gene-AOL_s00043g281	AOL_s00043g281	uncharacterized protein	1035	0.0179529904258	-5.79963	0	0	yes	down	XP_011119070.1	hypothetical protein AOL_s00043g281 [Orbilia oligospora ATCC 24927]								COG0451	M:Cell wall/membrane/envelope biogenesis	PF01370.24;;PF16363.8;;PF07993.15;;PF01073.22;;PF05368.16	Epimerase;;GDP_Man_Dehyd;;NAD_binding_4;;3Beta_HSD;;NmrA	NAD dependent epimerase/dehydratase family;;GDP-mannose 4,6 dehydratase;;Male sterility protein;;3-beta hydroxysteroid dehydrogenase/isomerase family;;NmrA-like family	sp|Q9UT59|YKJ7_SCHPO	Putative uncharacterized oxidoreductase C513.07 OS=Schizosaccharomyces pombe (strain 972 / ATCC 24843) OX=284812 GN=SPAC513.07 PE=3 SV=1	22889977
gene-AOL_s00176g28	AOL_s00176g28	uncharacterized protein	621	0.0182956615076	-5.77235	0	0	yes	down	XP_011126466.1	hypothetical protein AOL_s00176g28 [Orbilia oligospora ATCC 24927]								ENOG410YXA5	S:Function unknown						22897456
gene-AOL_s00188g319	AOL_s00188g319	uncharacterized protein	1185	0.0196398243339	-5.67007	1.59156603286e-15	4.69991151233e-15	yes	down	XP_011126869.1	hypothetical protein AOL_s00188g319 [Orbilia oligospora ATCC 24927]	GO:0030248;;GO:0005975;;GO:0005576	molecular_function;;biological_process;;cellular_component	cellulose binding;;carbohydrate metabolic process;;extracellular region	K25010;K19668	GE;CBH2, cbhA	map00500	Starch and sucrose metabolism			PF00734.21	CBM_1	Fungal cellulose binding domain	sp|B2ABS0|GCE1_PODAN	4-O-methyl-glucuronoyl methylesterase OS=Podospora anserina (strain S / ATCC MYA-4624 / DSM 980 / FGSC 10383) OX=515849 GN=ge1 PE=1 SV=1	22897780
gene-AOL_s00080g105	AOL_s00080g105	uncharacterized protein	2520	0.0204183675086	-5.61399	8.6322200543e-37	3.96998902147e-36	yes	down	XP_011122782.1	hypothetical protein AOL_s00080g105 [Orbilia oligospora ATCC 24927]	GO:0016614	molecular_function	oxidoreductase activity, acting on CH-OH group of donors					ENOG4111M6H	S:Function unknown	PF05199.16	GMC_oxred_C	GMC oxidoreductase			22893670
gene-AOL_s00054g901	AOL_s00054g901	uncharacterized protein	507	0.0205598458555	-5.60403	1.21048139789e-17	3.77982810795e-17	yes	down	XP_011120519.1	hypothetical protein AOL_s00054g901 [Orbilia oligospora ATCC 24927]															22891495
gene-AOL_s00004g147	AOL_s00004g147	uncharacterized protein	603	0.0206243296145	-5.59951	7.79081886358e-18	2.44365343614e-17	yes	down	XP_011117099.1	hypothetical protein AOL_s00004g147 [Orbilia oligospora ATCC 24927]								ENOG410YXA5	S:Function unknown						22887991
gene-AOL_s00007g70	AOL_s00007g70	uncharacterized protein	1014	0.0219495196537	-5.50967	0.00034631559657	0.000628494239323	yes	down	XP_011118273.1	hypothetical protein AOL_s00007g70 [Orbilia oligospora ATCC 24927]										PF11327.11	Egh16-like	Egh16-like virulence factor	sp|G4MSQ1|GAS1_MAGO7	Appressoria-specific virulence factor GAS1 OS=Magnaporthe oryzae (strain 70-15 / ATCC MYA-4617 / FGSC 8958) OX=242507 GN=GAS1 PE=2 SV=1	22889738
gene-AOL_s00007g346	AOL_s00007g346	uncharacterized protein	969	0.0265330484392	-5.23607	0	0	yes	down	XP_011118549.1	hypothetical protein AOL_s00007g346 [Orbilia oligospora ATCC 24927]	GO:0016491	molecular_function	oxidoreductase activity	K15303	AKR7			COG0667	C:Energy production and conversion	PF00248.24	Aldo_ket_red	Aldo/keto reductase family	sp|Q6Q875|SIRO_LEPMC	Oxidoreductase sirO OS=Leptosphaeria maculans OX=5022 GN=sirO PE=3 SV=1	22889463
gene-AOL_s00169g256	AOL_s00169g256	uncharacterized protein	408	0.0273242139054	-5.19368	8.63410952653e-48	4.66606485484e-47	yes	down	XP_011125915.1	hypothetical protein AOL_s00169g256 [Orbilia oligospora ATCC 24927]															22896819
gene-AOL_s00176g62	AOL_s00176g62	uncharacterized protein	1494	0.0277636916016	-5.17066	0	0	yes	down	XP_011126500.1	hypothetical protein AOL_s00176g62 [Orbilia oligospora ATCC 24927]	GO:0016021;;GO:0016052;;GO:0008496	cellular_component;;biological_process;;molecular_function	integral component of membrane;;carbohydrate catabolic process;;mannan endo-1,6-alpha-mannosidase activity	K08257	E3.2.1.101			ENOG410XTMT	G:Carbohydrate transport and metabolism	PF03663.17	Glyco_hydro_76	Glycosyl hydrolase family 76	sp|Q05031|DFG5_YEAST	Mannan endo-1,6-alpha-mannosidase DFG5 OS=Saccharomyces cerevisiae (strain ATCC 204508 / S288c) OX=559292 GN=DFG5 PE=1 SV=1	22897494
gene-AOL_s00006g83	AOL_s00006g83	uncharacterized protein	1188	0.0281378554053	-5.15134	5.2813154247e-271	9.36273739565e-270	yes	down	XP_011117694.1	hypothetical protein AOL_s00006g83 [Orbilia oligospora ATCC 24927]								ENOG4111KDT	S:Function unknown	PF12697.10;;PF00561.23;;PF12146.11	Abhydrolase_6;;Abhydrolase_1;;Hydrolase_4	Alpha/beta hydrolase family;;alpha/beta hydrolase fold;;Serine aminopeptidase, S33			22889171
gene-AOL_s00007g25	AOL_s00007g25	uncharacterized protein	708	0.028209	-5.1477	3.72305667972e-224	5.75456257049e-223	yes	down	XP_011118228.1	hypothetical protein AOL_s00007g25 [Orbilia oligospora ATCC 24927]	GO:0016021	cellular_component	integral component of membrane					ENOG410YXA5	S:Function unknown						22889356
gene-AOL_s00007g460	AOL_s00007g460	uncharacterized protein	753	0.0283559	-5.14021	9.62051840375e-275	1.73185833014e-273	yes	down	XP_011118663.1	hypothetical protein AOL_s00007g460 [Orbilia oligospora ATCC 24927]										PF19535.2	DUF6060	Family of unknown function (DUF6060			22889590
gene-AOL_s00097g323	AOL_s00097g323	uncharacterized protein	879	0.0286538517739	-5.12513	1.31969611693e-24	4.86484395755e-24	yes	down	XP_011124458.1	hypothetical protein AOL_s00097g323 [Orbilia oligospora ATCC 24927]	GO:0016021	cellular_component	integral component of membrane					ENOG4111D2J;;ENOG410Y9EP;;ENOG4111Q0B	S:Function unknown;;S:Function unknown;;S:Function unknown	PF04479.16	RTA1	RTA1 like protein	sp|P40113|RTM1_YEASX	Protein RTM1 OS=Saccharomyces cerevisiae OX=4932 GN=RTM1 PE=3 SV=1	22895370
gene-AOL_s00054g986	AOL_s00054g986	uncharacterized protein	405	0.0291866125218	-5.09855	0.00205476293871	0.00348492841658	yes	down	XP_011120604.1	hypothetical protein AOL_s00054g986 [Orbilia oligospora ATCC 24927]	GO:0016021	cellular_component	integral component of membrane												22891588
gene-AOL_s00054g279	AOL_s00054g279	uncharacterized protein	855	0.0293394624806	-5.09101	9.14620165355e-41	4.46877962542e-40	yes	down	XP_011119897.1	hypothetical protein AOL_s00054g279 [Orbilia oligospora ATCC 24927]	GO:0016021	cellular_component	integral component of membrane					ENOG4111Q0B	S:Function unknown	PF04479.16	RTA1	RTA1 like protein	sp|P53047|RTA1_YEAST	Protein RTA1 OS=Saccharomyces cerevisiae (strain ATCC 204508 / S288c) OX=559292 GN=RTA1 PE=1 SV=1	22890803
gene-AOL_s00083g178	AOL_s00083g178	uncharacterized protein	2622	0.030745	-5.0235	0	0	yes	down	XP_011123659.1	hypothetical protein AOL_s00083g178 [Orbilia oligospora ATCC 24927]	GO:0007155;;GO:0030246	biological_process;;molecular_function	cell adhesion;;carbohydrate binding					ENOG410YFPY	S:Function unknown	PF09458.13	H_lectin	H-type lectin domain			22894555
gene-AOL_s00083g250	AOL_s00083g250	uncharacterized protein	1170	0.0322880204939	-4.95286	7.69882119689e-17	2.35223081401e-16	yes	down	XP_011123731.1	hypothetical protein AOL_s00083g250 [Orbilia oligospora ATCC 24927]															22894636
gene-AOL_s00097g70	AOL_s00097g70	uncharacterized protein	330	0.0333104009012	-4.90788	0.00387969197763	0.00639004508871	yes	down	XP_011124205.1	hypothetical protein AOL_s00097g70 [Orbilia oligospora ATCC 24927]	GO:0016021	cellular_component	integral component of membrane					ENOG411123J	S:Function unknown						22895737
gene-AOL_s00054g717	AOL_s00054g717	uncharacterized protein	1224	0.0335047153776	-4.89949	0.00368712784772	0.00608434068582	yes	down	XP_011120335.1	hypothetical protein AOL_s00054g717 [Orbilia oligospora ATCC 24927]															22891290
gene-AOL_s00188g285	AOL_s00188g285	uncharacterized protein	966	0.0336313136786	-4.89405	4.65147582201e-05	8.98036032966e-05	yes	down	XP_011126835.1	hypothetical protein AOL_s00188g285 [Orbilia oligospora ATCC 24927]	GO:0004525;;GO:0003723;;GO:0006396	molecular_function;;molecular_function;;biological_process	ribonuclease III activity;;RNA binding;;RNA processing	K03685	rnc, DROSHA, RNT1	map03008	Ribosome biogenesis in eukaryotes	COG0571	K:Transcription	PF14622.9;;PF00636.29	Ribonucleas_3_3;;Ribonuclease_3	Ribonuclease-III-like;;Ribonuclease III domain	sp|Q6MEK1|RNC_PARUW	Ribonuclease 3 OS=Protochlamydia amoebophila (strain UWE25) OX=264201 GN=rnc PE=3 SV=1	22897742
gene-AOL_s00169g171	AOL_s00169g171	uncharacterized protein	1563	0.0337283928875	-4.88989	0	0	yes	down	XP_011125830.1	hypothetical protein AOL_s00169g171 [Orbilia oligospora ATCC 24927]	GO:0003824	molecular_function	catalytic activity					ENOG4111HPZ	S:Function unknown	PF03372.26	Exo_endo_phos	Endonuclease/Exonuclease/phosphatase family	sp|Q9GUC9|YFEF9_CAEEL	Uncharacterized protein F14F9.5 OS=Caenorhabditis elegans OX=6239 GN=F14F9.5 PE=1 SV=2	22896725
gene-AOL_s00076g558	AOL_s00076g558	uncharacterized protein	492	0.0348714	-4.84181	8.54501951707e-07	1.80769965393e-06	yes	down	XP_011121412.1	hypothetical protein AOL_s00076g558 [Orbilia oligospora ATCC 24927]	GO:0004867	molecular_function	serine-type endopeptidase inhibitor activity							PF16850.8	Inhibitor_I66	Peptidase inhibitor I66	sp|P81639|SPI_LENED	Serine protease inhibitor OS=Lentinula edodes OX=5353 PE=1 SV=1	22892349
gene-AOL_s00006g405	AOL_s00006g405	uncharacterized protein	804	0.0351298816786	-4.83116	1.73951777896e-261	3.00761764253e-260	yes	down	XP_011118016.1	hypothetical protein AOL_s00006g405 [Orbilia oligospora ATCC 24927]															22888937
gene-AOL_s00054g135	AOL_s00054g135	uncharacterized protein	1677	0.0353923318008	-4.82042	0	0	yes	down	XP_011119753.1	hypothetical protein AOL_s00054g135 [Orbilia oligospora ATCC 24927]	GO:0016021	cellular_component	integral component of membrane					ENOG410YKM7	S:Function unknown						22890644
gene-AOL_s00078g292	AOL_s00078g292	uncharacterized protein	954	0.0354303039993	-4.81887	6.9772954694e-30	2.85484272715e-29	yes	down	XP_011121857.1	hypothetical protein AOL_s00078g292 [Orbilia oligospora ATCC 24927]															22892765
gene-AOL_s00215g466	AOL_s00215g466	uncharacterized protein	873	0.0361569990833	-4.78958	2.97261196034e-98	2.57405631384e-97	yes	down	XP_011127970.1	hypothetical protein AOL_s00215g466 [Orbilia oligospora ATCC 24927]	GO:0016021	cellular_component	integral component of membrane												22898897
gene-AOL_s00210g258	AOL_s00210g258	uncharacterized protein	378	0.0365783738213	-4.77287	1.91137330752e-06	3.97146364331e-06	yes	down	XP_011127362.1	hypothetical protein AOL_s00210g258 [Orbilia oligospora ATCC 24927]															22898266
gene-AOL_s00054g748	AOL_s00054g748	uncharacterized protein	1236	0.0378516572832	-4.7235	0	0	yes	down	XP_011120366.1	hypothetical protein AOL_s00054g748 [Orbilia oligospora ATCC 24927]	GO:0004367;;GO:0005975;;GO:0009331;;GO:0046168;;GO:0051287;;GO:0016021;;GO:0042803	molecular_function;;biological_process;;cellular_component;;biological_process;;molecular_function;;cellular_component;;molecular_function	glycerol-3-phosphate dehydrogenase [NAD+] activity;;carbohydrate metabolic process;;glycerol-3-phosphate dehydrogenase complex;;glycerol-3-phosphate catabolic process;;NAD binding;;integral component of membrane;;protein homodimerization activity	K00006	GPD1	map00564;;map04011	Glycerophospholipid metabolism;;MAPK signaling pathway - yeast	COG0240	C:Energy production and conversion	PF01210.26;;PF07479.17	NAD_Gly3P_dh_N;;NAD_Gly3P_dh_C	NAD-dependent glycerol-3-phosphate dehydrogenase N-terminus;;NAD-dependent glycerol-3-phosphate dehydrogenase C-terminus	sp|Q7Z8E7|GPD_COLGL	Glycerol-3-phosphate dehydrogenase [NAD(+)] OS=Colletotrichum gloeosporioides OX=474922 PE=2 SV=1	22891324
gene-AOL_s00078g327	AOL_s00078g327	uncharacterized protein	1119	0.0379111092627	-4.72124	4.01552992803e-08	9.10019144777e-08	yes	down	XP_011121892.1	hypothetical protein AOL_s00078g327 [Orbilia oligospora ATCC 24927]															22892804
gene-AOL_s00004g461	AOL_s00004g461	uncharacterized protein	609	0.0381896951722	-4.71067	2.55050045267e-11	6.551028451e-11	yes	down	XP_011117412.1	hypothetical protein AOL_s00004g461 [Orbilia oligospora ATCC 24927]															22888339
gene-AOL_s00097g74	AOL_s00097g74	uncharacterized protein	1206	0.0385070336814	-4.69873	9.02365357199e-40	4.34418551551e-39	yes	down	XP_011124209.1	hypothetical protein AOL_s00097g74 [Orbilia oligospora ATCC 24927]										PF00646.36;;PF12937.10	F-box;;F-box-like	F-box domain;;F-box-like			22895741
gene-AOL_s00170g57	AOL_s00170g57	uncharacterized protein	813	0.0387004463879	-4.69151	0	0	yes	down	XP_011125988.1	hypothetical protein AOL_s00170g57 [Orbilia oligospora ATCC 24927]															22896983
gene-AOL_s00006g488	AOL_s00006g488	uncharacterized protein	1095	0.0391310721219	-4.67554	2.74066977809e-11	7.02744425141e-11	yes	down	XP_011118099.1	hypothetical protein AOL_s00006g488 [Orbilia oligospora ATCC 24927]	GO:0016021	cellular_component	integral component of membrane					ENOG41117NF	S:Function unknown	PF01476.23	LysM	LysM domain	sp|D4ALG0|LYSM1_ARTBC	LysM domain-containing protein ARB_05157 OS=Arthroderma benhamiae (strain ATCC MYA-4681 / CBS 112371) OX=663331 GN=ARB_05157 PE=1 SV=1	22889028
gene-AOL_s00140g6	AOL_s00140g6	uncharacterized protein	2196	0.0401192031327	-4.63956	2.4781485418e-119	2.45128830784e-118	yes	down	XP_011125549.1	hypothetical protein AOL_s00140g6 [Orbilia oligospora ATCC 24927]															22896595
gene-AOL_s00210g226	AOL_s00210g226	uncharacterized protein	2076	0.0403682648893	-4.63063	0	0	yes	down	XP_011127330.1	hypothetical protein AOL_s00210g226 [Orbilia oligospora ATCC 24927]										PF12937.10	F-box-like	F-box-like			22898231
gene-AOL_s00097g150	AOL_s00097g150	uncharacterized protein	966	0.0403691769302	-4.6306	2.33353107195e-28	9.29427271352e-28	yes	down	XP_011124285.1	hypothetical protein AOL_s00097g150 [Orbilia oligospora ATCC 24927]								COG1028	S:Function unknown	PF00106.28;;PF13561.9;;PF08659.13	adh_short;;adh_short_C2;;KR	short chain dehydrogenase;;Enoyl-(Acyl carrier protein) reductase;;KR domain	sp|A0A0U5CNP2|DRTF_ASPCI	Short-chain dehydrogenase/reductase drtF OS=Aspergillus calidoustus OX=454130 GN=drtF PE=1 SV=1	22895178
gene-AOL_s00006g539	AOL_s00006g539	uncharacterized protein	618	0.0409899	-4.60859	0.00361513288944	0.00597117086476	yes	down	XP_011118150.1	hypothetical protein AOL_s00006g539 [Orbilia oligospora ATCC 24927]	GO:0016021	cellular_component	integral component of membrane												22889085
gene-AOL_s00054g225	AOL_s00054g225	uncharacterized protein	1212	0.0410726610644	-4.60568	5.76184374013e-59	3.49945312805e-58	yes	down	XP_011119843.1	hypothetical protein AOL_s00054g225 [Orbilia oligospora ATCC 24927]															22890744
gene-AOL_s00054g710	AOL_s00054g710	uncharacterized protein	717	0.0412289994682	-4.6002	3.43180837007e-15	1.00046746789e-14	yes	down	XP_011120328.1	hypothetical protein AOL_s00054g710 [Orbilia oligospora ATCC 24927]	GO:0016021	cellular_component	integral component of membrane												22891283
gene-AOL_s00215g754	AOL_s00215g754	uncharacterized protein	627	0.0413374740791	-4.59641	1.39084578867e-104	1.26709431876e-103	yes	down	XP_011128258.1	hypothetical protein AOL_s00215g754 [Orbilia oligospora ATCC 24927]	GO:0016021	cellular_component	integral component of membrane												22899217
gene-AOL_s00083g117	AOL_s00083g117	uncharacterized protein	1839	0.0419120210756	-4.57649	8.44593048869e-85	6.54170040434e-84	yes	down	XP_011123598.1	hypothetical protein AOL_s00083g117 [Orbilia oligospora ATCC 24927]	GO:0007155;;GO:0009986	biological_process;;cellular_component	cell adhesion;;cell surface					ENOG410Z6VZ	S:Function unknown	PF10528.12;;PF00024.29;;PF07691.15;;PF14295.9	GLEYA;;PAN_1;;PA14;;PAN_4	GLEYA domain;;PAN domain;;PA14 domain;;PAN domain			22894488
gene-AOL_s00097g397	AOL_s00097g397	uncharacterized protein	483	0.0425623130169	-4.55428	2.63852597333e-103	2.3810258031e-102	yes	down	XP_011124532.1	hypothetical protein AOL_s00097g397 [Orbilia oligospora ATCC 24927]															22895451
gene-AOL_s00210g256	AOL_s00210g256	uncharacterized protein	834	0.0426205296431	-4.55231	8.44417481058e-72	5.86121789927e-71	yes	down	XP_011127360.1	hypothetical protein AOL_s00210g256 [Orbilia oligospora ATCC 24927]	GO:0004089;;GO:0008270	molecular_function;;molecular_function	carbonate dehydratase activity;;zinc ion binding	K01674	cah	map00910	Nitrogen metabolism	COG3338	P:Inorganic ion transport and metabolism	PF00194.24	Carb_anhydrase	Eukaryotic-type carbonic anhydrase	sp|Q6DAJ6|CAH_PECAS	Carbonic anhydrase OS=Pectobacterium atrosepticum (strain SCRI 1043 / ATCC BAA-672) OX=218491 GN=cah PE=3 SV=1	22898264
gene-AOL_s00080g87	AOL_s00080g87	uncharacterized protein	1056	0.0430327225081	-4.53842	0	0	yes	down	XP_011122764.1	hypothetical protein AOL_s00080g87 [Orbilia oligospora ATCC 24927]	GO:0016628	molecular_function	oxidoreductase activity, acting on the CH-CH group of donors, NAD or NADP as acceptor					COG2130	S:Function unknown	PF16884.8;;PF00107.29;;PF13602.9	ADH_N_2;;ADH_zinc_N;;ADH_zinc_N_2	N-terminal domain of oxidoreductase;;Zinc-binding dehydrogenase;;Zinc-binding dehydrogenase	sp|N4WR35|RED1_COCH4	NADP-dependent oxidoreductase RED1 OS=Cochliobolus heterostrophus (strain C4 / ATCC 48331 / race T) OX=665024 GN=RED1 PE=3 SV=1	22894093
gene-AOL_s00169g133	AOL_s00169g133	uncharacterized protein	1185	0.0443333388167	-4.49546	1.27194778925e-208	1.85920502063e-207	yes	down	XP_011125792.1	hypothetical protein AOL_s00169g133 [Orbilia oligospora ATCC 24927]															22896683
gene-AOL_s00079g299	AOL_s00079g299	uncharacterized protein	1197	0.0448055486263	-4.48018	1.11958893728e-05	2.23640766973e-05	yes	down	XP_011122476.1	hypothetical protein AOL_s00079g299 [Orbilia oligospora ATCC 24927]															22893384
gene-AOL_s00054g649	AOL_s00054g649	uncharacterized protein	1710	0.0448919491133	-4.4774	0	0	yes	down	XP_011120267.1	hypothetical protein AOL_s00054g649 [Orbilia oligospora ATCC 24927]	GO:0022857;;GO:0016021	molecular_function;;cellular_component	transmembrane transporter activity;;integral component of membrane					ENOG410XNQK	G:Carbohydrate transport and metabolism	PF07690.19;;PF06609.16;;PF00083.27	MFS_1;;TRI12;;Sugar_tr	Major Facilitator Superfamily;;Fungal trichothecene efflux pump (TRI12;;Sugar (and other) transporter	sp|A0A3G1DJE2|MFL2_PHOSM	MFS transporter L2 OS=Phoma sp. (strain ATCC 20986 / MF5453) OX=1828523 GN=L2 PE=3 SV=1	22891214
gene-AOL_s00188g208	AOL_s00188g208	uncharacterized protein	1173	0.0459575963283	-4.44355	0.00455992780411	0.0074542745022	yes	down	XP_011126758.1	hypothetical protein AOL_s00188g208 [Orbilia oligospora ATCC 24927]										PF12937.10	F-box-like	F-box-like			22897657
gene-AOL_s00054g990	AOL_s00054g990	uncharacterized protein	711	0.0464632240517	-4.42777	3.50206234672e-16	1.05463828777e-15	yes	down	XP_011120608.1	hypothetical protein AOL_s00054g990 [Orbilia oligospora ATCC 24927]															22891593
gene-AOL_s00007g209	AOL_s00007g209	uncharacterized protein	1143	0.0500823364773	-4.31955	0.000783360595759	0.0013801190956	yes	down	XP_011118412.1	hypothetical protein AOL_s00007g209 [Orbilia oligospora ATCC 24927]	GO:0030570;;GO:0016407;;GO:0030248;;GO:0005576;;GO:0000272	molecular_function;;molecular_function;;molecular_function;;cellular_component;;biological_process	pectate lyase activity;;acetyltransferase activity;;cellulose binding;;extracellular region;;polysaccharide catabolic process	K01728	pel	map00040	Pentose and glucuronate interconversions	COG3866	G:Carbohydrate transport and metabolism	PF00544.22;;PF00734.21;;PF13229.9	Pectate_lyase_4;;CBM_1;;Beta_helix	Pectate lyase;;Fungal cellulose binding domain;;Right handed beta helix region	sp|B1L969|PTLY_THESQ	Pectate trisaccharide-lyase OS=Thermotoga sp. (strain RQ2) OX=126740 GN=pelA PE=3 SV=1	22889311
gene-AOL_s00078g550	AOL_s00078g550	uncharacterized protein	576	0.0500849	-4.31948	6.60357407344e-08	1.48118208807e-07	yes	down	XP_011122115.1	hypothetical protein AOL_s00078g550 [Orbilia oligospora ATCC 24927]	GO:0046872	molecular_function	metal ion binding												22893052
gene-AOL_s00081g154	AOL_s00081g154	uncharacterized protein	1488	0.0503459207306	-4.31198	3.50851111215e-13	9.66198481292e-13	yes	down	XP_011123274.1	hypothetical protein AOL_s00081g154 [Orbilia oligospora ATCC 24927]	GO:0004252;;GO:0055029;;GO:0006351;;GO:0003677;;GO:0003899;;GO:0046983;;GO:0006508;;GO:0110165	molecular_function;;cellular_component;;biological_process;;molecular_function;;molecular_function;;molecular_function;;biological_process;;cellular_component	serine-type endopeptidase activity;;nuclear DNA-directed RNA polymerase complex;;transcription, DNA-templated;;DNA binding;;DNA-directed RNA polymerase activity;;protein dimerization activity;;proteolysis;;cellular anatomical entity	K01336	E3.4.21.48	map04138	Autophagy - yeast			PF00082.25;;PF05922.19	Peptidase_S8;;Inhibitor_I9	Subtilase family;;Peptidase inhibitor I9	sp|Q32ZM1|RM201_RHOMI	Subtilisin-like serine protease Rho m 2.0101 (Fragment) OS=Rhodotorula mucilaginosa OX=5537 PE=1 SV=1	22894168
gene-AOL_s00210g94	AOL_s00210g94	uncharacterized protein	1944	0.0505583988607	-4.30591	0.000618213396603	0.00109782565099	yes	down	XP_011127198.1	hypothetical protein AOL_s00210g94 [Orbilia oligospora ATCC 24927]										PF12937.10	F-box-like	F-box-like			22898477
gene-AOL_s00076g505	AOL_s00076g505	uncharacterized protein	1932	0.0506935163899	-4.30205	0.000638824553599	0.00113289349274	yes	down	XP_011121359.1	hypothetical protein AOL_s00076g505 [Orbilia oligospora ATCC 24927]															22892291
gene-AOL_s00176g24	AOL_s00176g24	uncharacterized protein	1434	0.0514290207696	-4.28127	2.87679474728e-115	2.77244819768e-114	yes	down	XP_011126462.1	hypothetical protein AOL_s00176g24 [Orbilia oligospora ATCC 24927]	GO:0016021	cellular_component	integral component of membrane												22897452
gene-AOL_s00097g164	AOL_s00097g164	uncharacterized protein	1146	0.0523695934633	-4.25513	9.91687243196e-254	1.6759674102e-252	yes	down	XP_011124299.1	hypothetical protein AOL_s00097g164 [Orbilia oligospora ATCC 24927]								COG5048	S:Function unknown	PF00096.29;;PF13894.9	zf-C2H2;;zf-C2H2_4	Zinc finger, C2H2 type;;C2H2-type zinc finger			22895193
gene-AOL_s00097g51	AOL_s00097g51	uncharacterized protein	921	0.0536610503279	-4.21998	0.000957068305739	0.00167267807972	yes	down	XP_011124186.1	hypothetical protein AOL_s00097g51 [Orbilia oligospora ATCC 24927]								ENOG410YGKY;;ENOG410YRWW;;ENOG410YEJJ	S:Function unknown;;S:Function unknown;;S:Function unknown						22895577
gene-AOL_s00076g475	AOL_s00076g475	uncharacterized protein	294	0.0537035509212	-4.21884	0.0008873030583	0.00155749215535	yes	down	XP_011121329.1	hypothetical protein AOL_s00076g475 [Orbilia oligospora ATCC 24927]															22892257
gene-AOL_s00170g58	AOL_s00170g58	uncharacterized protein	525	0.0541176710039	-4.20776	0	0	yes	down	XP_011125989.1	hypothetical protein AOL_s00170g58 [Orbilia oligospora ATCC 24927]															22896984
gene-AOL_s00078g149	AOL_s00078g149	uncharacterized protein	990	0.0553436095877	-4.17544	4.42112483955e-06	9.01840722858e-06	yes	down	XP_011121714.1	hypothetical protein AOL_s00078g149 [Orbilia oligospora ATCC 24927]															22892606
gene-AOL_s00076g542	AOL_s00076g542	uncharacterized protein	828	0.0565308804899	-4.14482	0	0	yes	down	XP_011121396.1	hypothetical protein AOL_s00076g542 [Orbilia oligospora ATCC 24927]								ENOG4111QWB	S:Function unknown	PF14234.9	DUF4336	Domain of unknown function (DUF4336			22892332
gene-AOL_s00076g249	AOL_s00076g249	uncharacterized protein	1221	0.0572244218953	-4.12723	4.16035219285e-26	1.58198899507e-25	yes	down	XP_011121104.1	hypothetical protein AOL_s00076g249 [Orbilia oligospora ATCC 24927]	GO:0004888;;GO:0048856;;GO:0016021;;GO:0007166	molecular_function;;biological_process;;cellular_component;;biological_process	transmembrane signaling receptor activity;;anatomical structure development;;integral component of membrane;;cell surface receptor signaling pathway					ENOG4111K2T;;ENOG410ZUWW	S:Function unknown;;S:Function unknown	PF11710.11;;PF11970.11;;PF00001.24	Git3;;GPR_Gpa2_C;;7tm_1	G protein-coupled glucose receptor regulating Gpa2;;G protein-coupled glucose receptor regulating Gpa2 C-term;;7 transmembrane receptor (rhodopsin family	sp|O04714|GCR1_ARATH	G-protein coupled receptor 1 OS=Arabidopsis thaliana OX=3702 GN=GCR1 PE=1 SV=1	22892008
gene-AOL_s00054g726	AOL_s00054g726	uncharacterized protein	1656	0.0579788471033	-4.10833	0	0	yes	down	XP_011120344.1	hypothetical protein AOL_s00054g726 [Orbilia oligospora ATCC 24927]	GO:0022857;;GO:0016021	molecular_function;;cellular_component	transmembrane transporter activity;;integral component of membrane					COG0477	G:Carbohydrate transport and metabolism	PF07690.19;;PF00083.27;;PF06609.16	MFS_1;;Sugar_tr;;TRI12	Major Facilitator Superfamily;;Sugar (and other) transporter;;Fungal trichothecene efflux pump (TRI12	sp|B6HN82|PENM_PENRW	MFS-type transporter penM OS=Penicillium rubens (strain ATCC 28089 / DSM 1075 / NRRL 1951 / Wisconsin 54-1255) OX=500485 GN=penM PE=3 SV=1	22891300
gene-AOL_s00054g151	AOL_s00054g151	uncharacterized protein	381	0.0580248279582	-4.10719	5.25070312413e-18	1.65533581519e-17	yes	down	XP_011119769.1	hypothetical protein AOL_s00054g151 [Orbilia oligospora ATCC 24927]															22890662
gene-AOL_s00215g369	AOL_s00215g369	uncharacterized protein	864	0.0584472303587	-4.09672	0	0	yes	down	XP_011127873.1	hypothetical protein AOL_s00215g369 [Orbilia oligospora ATCC 24927]	GO:0016491	molecular_function	oxidoreductase activity										sp|A0A2Z4HPZ8|EFUI_HORCR	Hydroxylase/desaturase efuI OS=Hormonema carpetanum OX=284138 GN=efuI PE=3 SV=1	22898789
gene-AOL_s00188g362	AOL_s00188g362	uncharacterized protein	357	0.0584805808766	-4.0959	4.50745669469e-19	1.46050503275e-18	yes	down	XP_011126912.1	hypothetical protein AOL_s00188g362 [Orbilia oligospora ATCC 24927]	GO:0016021	cellular_component	integral component of membrane					ENOG4110UYT	S:Function unknown						22897828
gene-AOL_s00173g163	AOL_s00173g163	uncharacterized protein	948	0.0585882057796	-4.09325	2.85075033661e-230	4.51942972548e-229	yes	down	XP_011126207.1	hypothetical protein AOL_s00173g163 [Orbilia oligospora ATCC 24927]	GO:0006508;;GO:0004222;;GO:0008270;;GO:0031012	biological_process;;molecular_function;;molecular_function;;cellular_component	proteolysis;;metalloendopeptidase activity;;zinc ion binding;;extracellular matrix					ENOG410XQ5D	O:Posttranslational modification, protein turnover, chaperones	PF00413.27	Peptidase_M10	Matrixin	sp|P29136|MEP1_SOYBN	Metalloendoproteinase 1 OS=Glycine max OX=3847 PE=1 SV=2	22897101
gene-AOL_s00210g255	AOL_s00210g255	uncharacterized protein	318	0.0586415193433	-4.09193	3.24352893902e-20	1.0834129922e-19	yes	down	XP_011127359.1	hypothetical protein AOL_s00210g255 [Orbilia oligospora ATCC 24927]				K03871	VHL	map04120	Ubiquitin mediated proteolysis	ENOG410XWXX;;ENOG4111HR6;;ENOG4111PRU	S:Function unknown;;S:Function unknown;;O:Posttranslational modification, protein turnover, chaperones	PF01847.19	VHL	VHL beta domain			22898263
gene-AOL_s00188g207	AOL_s00188g207	uncharacterized protein	1041	0.0589172095209	-4.08517	1.6608338468e-15	4.90170169354e-15	yes	down	XP_011126757.1	hypothetical protein AOL_s00188g207 [Orbilia oligospora ATCC 24927]										PF12937.10	F-box-like	F-box-like			22897656
gene-AOL_s00097g257	AOL_s00097g257	uncharacterized protein	1458	0.0591802114074	-4.07874	4.23160785596e-11	1.08055290629e-10	yes	down	XP_011124392.1	hypothetical protein AOL_s00097g257 [Orbilia oligospora ATCC 24927]	GO:0004252;;GO:0110165;;GO:0006508	molecular_function;;cellular_component;;biological_process	serine-type endopeptidase activity;;cellular anatomical entity;;proteolysis	K01336	E3.4.21.48	map04138	Autophagy - yeast			PF00082.25	Peptidase_S8	Subtilase family	sp|B0Y473|ALP2_ASPFC	Alkaline protease 2 OS=Neosartorya fumigata (strain CEA10 / CBS 144.89 / FGSC A1163) OX=451804 GN=alp2 PE=3 SV=1	22895296
gene-AOL_s00170g22	AOL_s00170g22	uncharacterized protein	528	0.0592347413984	-4.07741	2.16859045152e-05	4.26364870527e-05	yes	down	XP_011125953.1	hypothetical protein AOL_s00170g22 [Orbilia oligospora ATCC 24927]	GO:0016021	cellular_component	integral component of membrane												22896945
gene-AOL_s00097g19	AOL_s00097g19	uncharacterized protein	1374	0.0598501069132	-4.0625	8.36886438279e-40	4.03080457537e-39	yes	down	XP_011124154.1	hypothetical protein AOL_s00097g19 [Orbilia oligospora ATCC 24927]	GO:0016021	cellular_component	integral component of membrane					ENOG4111ZP7	S:Function unknown	PF11913.11	DUF3431	Protein of unknown function (DUF3431			22895221
gene-AOL_s00176g44	AOL_s00176g44	uncharacterized protein	1461	0.0598867473954	-4.06162	0.00172022991377	0.00293608650202	yes	down	XP_011126482.1	hypothetical protein AOL_s00176g44 [Orbilia oligospora ATCC 24927]	GO:0016810	molecular_function	hydrolase activity, acting on carbon-nitrogen (but not peptide) bonds					COG0402	F:Nucleotide transport and metabolism	PF01979.23;;PF07969.14	Amidohydro_1;;Amidohydro_3	Amidohydrolase family;;Amidohydrolase family	sp|A5UMN6|DADD_METS3	5'-deoxyadenosine deaminase OS=Methanobrevibacter smithii (strain ATCC 35061 / DSM 861 / OCM 144 / PS) OX=420247 GN=dadD PE=3 SV=1	22897474
gene-AOL_s00006g570	AOL_s00006g570	uncharacterized protein	429	0.0600151854032	-4.05853	5.3490064639e-233	8.57065997536e-232	yes	down	XP_011118181.1	hypothetical protein AOL_s00006g570 [Orbilia oligospora ATCC 24927]	GO:0005576;;GO:0009277;;GO:0005199	cellular_component;;cellular_component;;molecular_function	extracellular region;;fungal-type cell wall;;structural constituent of cell wall					ENOG410ZGGW;;ENOG4111AHP	S:Function unknown;;O:Posttranslational modification, protein turnover, chaperones	PF01185.21	Hydrophobin	Fungal hydrophobin	sp|P41746|RODL_ASPFU	Hydrophobin OS=Neosartorya fumigata (strain ATCC MYA-4609 / Af293 / CBS 101355 / FGSC A1100) OX=330879 GN=rodA PE=2 SV=2	22889120
gene-AOL_s00007g379	AOL_s00007g379	uncharacterized protein	768	0.0601750372988	-4.05469	2.61910446549e-138	2.85732862425e-137	yes	down	XP_011118582.1	hypothetical protein AOL_s00007g379 [Orbilia oligospora ATCC 24927]				K00799	GST, gst	map00480	Glutathione metabolism	ENOG4111MKK	O:Posttranslational modification, protein turnover, chaperones	PF13409.9;;PF13417.9;;PF02798.23;;PF16865.8;;PF13410.9	GST_N_2;;GST_N_3;;GST_N;;GST_C_5;;GST_C_2	Glutathione S-transferase, N-terminal domain;;Glutathione S-transferase, N-terminal domain;;Glutathione S-transferase, N-terminal domain;;Glutathione S-transferase, C-terminal domain;;Glutathione S-transferase, C-terminal domain			22889499
gene-AOL_s00054g902	AOL_s00054g902	uncharacterized protein	1101	0.0602114171307	-4.05382	1.24980294432e-05	2.48893394698e-05	yes	down	XP_011120520.1	hypothetical protein AOL_s00054g902 [Orbilia oligospora ATCC 24927]	GO:0004252;;GO:0006508	molecular_function;;biological_process	serine-type endopeptidase activity;;proteolysis												22891496
gene-AOL_s00004g320	AOL_s00004g320	uncharacterized protein	681	0.0606041923335	-4.04444	1.15450642009e-08	2.66943046461e-08	yes	down	XP_011117272.1	hypothetical protein AOL_s00004g320 [Orbilia oligospora ATCC 24927]										PF00651.34	BTB	BTB/POZ domain			22888184
gene-AOL_s00173g366	AOL_s00173g366	uncharacterized protein	1002	0.0606591983828	-4.04313	5.40192538384e-44	2.77499789052e-43	yes	down	XP_011126410.1	hypothetical protein AOL_s00173g366 [Orbilia oligospora ATCC 24927]	GO:0008289	molecular_function	lipid binding							PF01852.22	START	START domain			22897326
gene-AOL_s00169g209	AOL_s00169g209	uncharacterized protein	2652	0.0615137174159	-4.02295	0	0	yes	down	XP_011125868.1	hypothetical protein AOL_s00169g209 [Orbilia oligospora ATCC 24927]	GO:0016829;;GO:0005576;;GO:0005975;;GO:0030246;;GO:0016021	molecular_function;;cellular_component;;biological_process;;molecular_function;;cellular_component	lyase activity;;extracellular region;;carbohydrate metabolic process;;carbohydrate binding;;integral component of membrane	K01727	hysA, hylA, hylB			ENOG410XTFC	S:Function unknown	PF02278.21;;PF08124.14;;PF02884.20	Lyase_8;;Lyase_8_N;;Lyase_8_C	Polysaccharide lyase family 8, super-sandwich domain;;Polysaccharide lyase family 8, N terminal alpha-helical domain;;Polysaccharide lyase family 8, C-terminal beta-sandwich domain	sp|A0A3D9VCI6|HYSA_THECX	Hyaluronate lyase OS=Thermasporomyces composti OX=696763 GN=tchly8B PE=1 SV=1	22896767
gene-AOL_s00210g227	AOL_s00210g227	uncharacterized protein	2040	0.0625501236193	-3.99884	0.000171173003233	0.000318126557275	yes	down	XP_011127331.1	hypothetical protein AOL_s00210g227 [Orbilia oligospora ATCC 24927]										PF14441.9	OTT_1508_deam	OTT_1508-like deaminase			22898232
gene-AOL_s00110g324	AOL_s00110g324	uncharacterized protein	2937	0.0630262236341	-3.9879	0	0	yes	down	XP_011125316.1	hypothetical protein AOL_s00110g324 [Orbilia oligospora ATCC 24927]	GO:0016021	cellular_component	integral component of membrane					ENOG4110Y56	S:Function unknown						22896228
gene-AOL_s00170g65	AOL_s00170g65	uncharacterized protein	1542	0.0634197153408	-3.97892	5.51773912185e-65	3.59457927274e-64	yes	down	XP_011125996.1	hypothetical protein AOL_s00170g65 [Orbilia oligospora ATCC 24927]	GO:0022857;;GO:0006865;;GO:0016021;;GO:0055085	molecular_function;;biological_process;;cellular_component;;biological_process	transmembrane transporter activity;;amino acid transport;;integral component of membrane;;transmembrane transport	K16261	YAT			COG0833	E:Amino acid transport and metabolism	PF00324.24;;PF13520.9	AA_permease;;AA_permease_2	Amino acid permease;;Amino acid permease	sp|Q9P768|YI26_SCHPO	Uncharacterized amino-acid permease P7G5.06 OS=Schizosaccharomyces pombe (strain 972 / ATCC 24843) OX=284812 GN=SPAP7G5.06 PE=3 SV=1	22896992
gene-AOL_s00004g379	AOL_s00004g379	uncharacterized protein	1203	0.0634362732384	-3.97855	0	0	yes	down	XP_011117331.1	hypothetical protein AOL_s00004g379 [Orbilia oligospora ATCC 24927]	GO:0004568;;GO:0006032;;GO:0005975;;GO:0000272	molecular_function;;biological_process;;biological_process;;biological_process	chitinase activity;;chitin catabolic process;;carbohydrate metabolic process;;polysaccharide catabolic process	K01183	E3.2.1.14	map00520	Amino sugar and nucleotide sugar metabolism	ENOG4111GPA	G:Carbohydrate transport and metabolism	PF00704.31	Glyco_hydro_18	Glycosyl hydrolases family 18	sp|Q12713|CHI33_TRIHA	Endochitinase 33 OS=Trichoderma harzianum OX=5544 GN=chit33 PE=1 SV=1	22888248
gene-AOL_s00054g736	AOL_s00054g736	uncharacterized protein	1626	0.0642689966873	-3.95973	7.48175590162e-197	1.04139294678e-195	yes	down	XP_011120354.1	hypothetical protein AOL_s00054g736 [Orbilia oligospora ATCC 24927]	GO:0022857;;GO:0016021	molecular_function;;cellular_component	transmembrane transporter activity;;integral component of membrane	K03457	TC.NCS1					PF02133.18	Transp_cyt_pur	Permease for cytosine/purines, uracil, thiamine, allantoin	sp|Q9P6J5|YHD5_SCHPO	Uncharacterized permease C1683.05 OS=Schizosaccharomyces pombe (strain 972 / ATCC 24843) OX=284812 GN=SPBC1683.05 PE=3 SV=1	22891311
gene-AOL_s00097g69	AOL_s00097g69	uncharacterized protein	654	0.0651885461322	-3.93924	8.91004026638e-90	7.14914928101e-89	yes	down	XP_011124204.1	hypothetical protein AOL_s00097g69 [Orbilia oligospora ATCC 24927]	GO:0016021	cellular_component	integral component of membrane					ENOG411123J	S:Function unknown						22895735
gene-AOL_s00043g193	AOL_s00043g193	uncharacterized protein	600	0.0656433687833	-3.92921	5.5712081225e-16	1.66628182518e-15	yes	down	XP_011118982.1	hypothetical protein AOL_s00043g193 [Orbilia oligospora ATCC 24927]															22889879
gene-AOL_s00215g56	AOL_s00215g56	uncharacterized protein	837	0.0658440972656	-3.9248	0	0	yes	down	XP_011127560.1	hypothetical protein AOL_s00215g56 [Orbilia oligospora ATCC 24927]	GO:0003824;;GO:0006635	molecular_function;;biological_process	catalytic activity;;fatty acid beta-oxidation	K12663	ECH1	map04146	Peroxisome	ENOG410XTHX	I:Lipid transport and metabolism	PF00378.23;;PF16113.8	ECH_1;;ECH_2	Enoyl-CoA hydratase/isomerase;;Enoyl-CoA hydratase/isomerase	sp|O35459|ECH1_MOUSE	Delta(3,5)-Delta(2,4)-dienoyl-CoA isomerase, mitochondrial OS=Mus musculus OX=10090 GN=Ech1 PE=1 SV=1	22899001
gene-AOL_s00097g478	AOL_s00097g478	uncharacterized protein	1047	0.0665150451121	-3.91018	2.72922399705e-05	5.33194449907e-05	yes	down	XP_011124613.1	hypothetical protein AOL_s00097g478 [Orbilia oligospora ATCC 24927]															22895541
gene-AOL_s00004g128	AOL_s00004g128	uncharacterized protein	1353	0.0676695547244	-3.88535	0	0	yes	down	XP_011117080.1	hypothetical protein AOL_s00004g128 [Orbilia oligospora ATCC 24927]	GO:0044550;;GO:0016021;;GO:0071949;;GO:0016491	biological_process;;cellular_component;;molecular_function;;molecular_function	secondary metabolite biosynthetic process;;integral component of membrane;;FAD binding;;oxidoreductase activity					COG0654;;COG0654	C:Energy production and conversion;;H:Coenzyme transport and metabolism	PF01494.22;;PF07992.17	FAD_binding_3;;Pyr_redox_2	FAD binding domain;;Pyridine nucleotide-disulphide oxidoreductase	sp|H1ZZA4|AUAG_STIAU	Aurachin C monooxygenase/isomerase OS=Stigmatella aurantiaca OX=41 GN=auaG PE=1 SV=1	22887970
gene-AOL_s00109g99	AOL_s00109g99	uncharacterized protein	528	0.0677220152116	-3.88423	6.46212992948e-258	1.10636302789e-256	yes	down	XP_011124882.1	hypothetical protein AOL_s00109g99 [Orbilia oligospora ATCC 24927]	GO:0016407	molecular_function	acetyltransferase activity					COG0454	K:Transcription	PF00583.28;;PF13508.10;;PF13673.10;;PF08445.13;;PF13302.10;;PF13527.10	Acetyltransf_1;;Acetyltransf_7;;Acetyltransf_10;;FR47;;Acetyltransf_3;;Acetyltransf_9	Acetyltransferase (GNAT) family;;Acetyltransferase (GNAT) domain;;Acetyltransferase (GNAT) domain;;FR47-like protein;;Acetyltransferase (GNAT) domain;;Acetyltransferase (GNAT) domain	sp|P79081|ATS1_SCHPO	N-acetyltransferase ats1 OS=Schizosaccharomyces pombe (strain 972 / ATCC 24843) OX=284812 GN=ats1 PE=2 SV=1	22895977
gene-AOL_s00004g1	AOL_s00004g1	uncharacterized protein	1761	0.0678628699206	-3.88123	0.00428396153626	0.00702063965069	yes	down	XP_011116953.1	hypothetical protein AOL_s00004g1 [Orbilia oligospora ATCC 24927]								ENOG410XQ3J	S:Function unknown	PF07719.20;;PF13181.9;;PF00515.31;;PF13424.9;;PF13414.9	TPR_2;;TPR_8;;TPR_1;;TPR_12;;TPR_11	Tetratricopeptide repeat;;Tetratricopeptide repeat;;Tetratricopeptide repeat;;Tetratricopeptide repeat;;TPR repeat			22887938
gene-AOL_s00210g146	AOL_s00210g146	uncharacterized protein	813	0.0684500018061	-3.86881	1.19703560517e-75	8.56365962932e-75	yes	down	XP_011127250.1	hypothetical protein AOL_s00210g146 [Orbilia oligospora ATCC 24927]															22898142
gene-AOL_s00054g186	AOL_s00054g186	uncharacterized protein	588	0.0687490188464	-3.86252	0.00411450112608	0.00675664048165	yes	down	XP_011119804.1	hypothetical protein AOL_s00054g186 [Orbilia oligospora ATCC 24927]								ENOG4111G7G	S:Function unknown	PF07883.14	Cupin_2	Cupin domain	sp|Q2TXF5|ORYJ_ASPOR	Oryzines biosynthesis cluster protein J OS=Aspergillus oryzae (strain ATCC 42149 / RIB 40) OX=510516 GN=oryJ PE=3 SV=2	22890700
gene-AOL_s00081g48	AOL_s00081g48	uncharacterized protein	5523	0.0687800814063	-3.86187	6.65745721147e-78	4.89628685595e-77	yes	down	XP_011123169.1	hypothetical protein AOL_s00081g48 [Orbilia oligospora ATCC 24927]				K21440	ANKRD50					PF12796.10;;PF13191.9;;PF05729.15	Ank_2;;AAA_16;;NACHT	Ankyrin repeats (3 copies;;AAA ATPase domain;;NACHT domain			22894412
gene-AOL_s00004g431	AOL_s00004g431	uncharacterized protein	1359	0.0689977699532	-3.85731	2.19711329477e-35	9.87524797801e-35	yes	down	XP_011117382.1	hypothetical protein AOL_s00004g431 [Orbilia oligospora ATCC 24927]															22888306
gene-AOL_s00169g255	AOL_s00169g255	uncharacterized protein	978	0.0695335	-3.84615	1.52131070662e-112	1.44620977047e-111	yes	down	XP_011125914.1	hypothetical protein AOL_s00169g255 [Orbilia oligospora ATCC 24927]								ENOG4111CG9	S:Function unknown	PF20238.1	DUF6595	Family of unknown function (DUF6595			22896818
gene-AOL_s00081g69	AOL_s00081g69	uncharacterized protein	1053	0.0707748507568	-3.82062	8.17015529029e-69	5.51419805605e-68	yes	down	XP_011123190.1	hypothetical protein AOL_s00081g69 [Orbilia oligospora ATCC 24927]										PF12937.10	F-box-like	F-box-like			22894435
gene-AOL_s00080g160	AOL_s00080g160	uncharacterized protein	3129	0.0708876748977	-3.81832	0	0	yes	down	XP_011122837.1	hypothetical protein AOL_s00080g160 [Orbilia oligospora ATCC 24927]	GO:0016021;;GO:0016887;;GO:0005524;;GO:0019829	cellular_component;;molecular_function;;molecular_function;;molecular_function	integral component of membrane;;ATPase activity;;ATP binding;;cation-transporting ATPase activity	K01536	ENA					PF00122.23;;PF00689.24;;PF13246.9;;PF00690.29;;PF00702.29;;PF08282.15	E1-E2_ATPase;;Cation_ATPase_C;;Cation_ATPase;;Cation_ATPase_N;;Hydrolase;;Hydrolase_3	E1-E2 ATPase;;Cation transporting ATPase, C-terminus;;Cation transport ATPase (P-type;;Cation transporter/ATPase, N-terminus;;haloacid dehalogenase-like hydrolase;;haloacid dehalogenase-like hydrolase	sp|P22189|ATC3_SCHPO	Calcium-transporting ATPase 3 OS=Schizosaccharomyces pombe (strain 972 / ATCC 24843) OX=284812 GN=cta3 PE=1 SV=1	22893731
gene-AOL_s00081g337	AOL_s00081g337	uncharacterized protein	1773	0.0709281759266	-3.8175	4.63809939542e-268	8.16725724076e-267	yes	down	XP_011123456.1	hypothetical protein AOL_s00081g337 [Orbilia oligospora ATCC 24927]	GO:0005634;;GO:0003677	cellular_component;;molecular_function	nucleus;;DNA binding	K09274	K09274			ENOG4111GTT	B:Chromatin structure and dynamics	PF00505.22	HMG_box	HMG (high mobility group) box			22894370
gene-AOL_s00080g104	AOL_s00080g104	uncharacterized protein	1134	0.0715876128034	-3.80415	3.71634698184e-09	8.77261843778e-09	yes	down	XP_011122781.1	hypothetical protein AOL_s00080g104 [Orbilia oligospora ATCC 24927]								ENOG4111UTT;;ENOG4111D4Y	S:Function unknown;;S:Function unknown						22893669
gene-AOL_s00007g23	AOL_s00007g23	uncharacterized protein	1635	0.0722855	-3.79015	7.4910655982e-125	7.64773671723e-124	yes	down	XP_011118226.1	hypothetical protein AOL_s00007g23 [Orbilia oligospora ATCC 24927]	GO:0016021	cellular_component	integral component of membrane							PF13854.9;;PF13418.9;;PF01344.28	Kelch_5;;Kelch_4;;Kelch_1	Kelch motif;;Galactose oxidase, central domain;;Kelch motif	sp|D4AYG1|KLDC1_ARTBC	Kelch repeat-containing protein ARB_01230 OS=Arthroderma benhamiae (strain ATCC MYA-4681 / CBS 112371) OX=663331 GN=ARB_01230 PE=1 SV=1	22889334
gene-AOL_s00110g323	AOL_s00110g323	uncharacterized protein	1758	0.0725763365805	-3.78436	3.19288781187e-07	6.90629793603e-07	yes	down	XP_011125315.1	hypothetical protein AOL_s00110g323 [Orbilia oligospora ATCC 24927]	GO:0016787	molecular_function	hydrolase activity							PF08386.13;;PF00561.23	Abhydrolase_4;;Abhydrolase_1	TAP-like protein;;alpha/beta hydrolase fold	sp|Q54410|TAP_STRLI	Tripeptidyl aminopeptidase OS=Streptomyces lividans OX=1916 GN=tap PE=1 SV=1	22896227
gene-AOL_s00215g38	AOL_s00215g38	uncharacterized protein	1704	0.0727686451952	-3.78054	0	0	yes	down	XP_011127542.1	hypothetical protein AOL_s00215g38 [Orbilia oligospora ATCC 24927]	GO:0016021	cellular_component	integral component of membrane					ENOG410YEUS	S:Function unknown	PF12796.10;;PF13606.9;;PF13857.9;;PF00023.33;;PF13637.9	Ank_2;;Ank_3;;Ank_5;;Ank;;Ank_4	Ankyrin repeats (3 copies;;Ankyrin repeat;;Ankyrin repeats (many copies;;Ankyrin repeat;;Ankyrin repeats (many copies			22898801
gene-AOL_s00176g14	AOL_s00176g14	uncharacterized protein	1188	0.0736976	-3.76224	0.00578238148742	0.00934207107611	yes	down	XP_011126452.1	hypothetical protein AOL_s00176g14 [Orbilia oligospora ATCC 24927]															22897441
gene-AOL_s00083g260	AOL_s00083g260	uncharacterized protein	4527	0.0738365382227	-3.75952	0	0	yes	down	XP_011123741.1	hypothetical protein AOL_s00083g260 [Orbilia oligospora ATCC 24927]	GO:0016021;;GO:1990961;;GO:0140359;;GO:0005524	cellular_component;;biological_process;;molecular_function;;molecular_function	integral component of membrane;;drug transmembrane export;;ABC-type transmembrane transporter activity;;ATP binding	K08711	PDR, CDR1	map02010	ABC transporters	COG0842	V:Defense mechanisms	PF01061.27;;PF06422.15;;PF00005.30;;PF14510.9;;PF19055.3;;PF13191.9;;PF13671.9;;PF03193.19;;PF13238.9;;PF13481.9	ABC2_membrane;;PDR_CDR;;ABC_tran;;ABC_trans_N;;ABC2_membrane_7;;AAA_16;;AAA_33;;RsgA_GTPase;;AAA_18;;AAA_25	ABC-2 type transporter;;CDR ABC transporter;;ABC transporter;;ABC-transporter N-terminal;;ABC-2 type transporter;;AAA ATPase domain;;AAA domain;;RsgA GTPase;;AAA domain;;AAA domain	sp|E9RBG1|ABCC_ASPFU	ABC multidrug transporter C OS=Neosartorya fumigata (strain ATCC MYA-4609 / Af293 / CBS 101355 / FGSC A1100) OX=330879 GN=abcC PE=1 SV=1	22894647
gene-AOL_s00215g522	AOL_s00215g522	uncharacterized protein	627	0.0739595378612	-3.75712	0	0	yes	down	XP_011128026.1	hypothetical protein AOL_s00215g522 [Orbilia oligospora ATCC 24927]				K09562	HSPBP1, FES1	map04141	Protein processing in endoplasmic reticulum	ENOG4111ZH4;;ENOG4111PX3	K:Transcription;;K:Transcription	PF08609.13;;PF02985.25;;PF13513.9;;PF13646.9;;PF11698.11	Fes1;;HEAT;;HEAT_EZ;;HEAT_2;;V-ATPase_H_C	Nucleotide exchange factor Fes1;;HEAT repeat;;HEAT-like repeat;;HEAT repeats;;V-ATPase subunit H	sp|Q1E3S4|FES1_COCIM	Hsp70 nucleotide exchange factor FES1 OS=Coccidioides immitis (strain RS) OX=246410 GN=FES1 PE=3 SV=2	22898960
gene-AOL_s00169g22	AOL_s00169g22	uncharacterized protein	1050	0.0740493976908	-3.75537	0	0	yes	down	XP_011125681.1	hypothetical protein AOL_s00169g22 [Orbilia oligospora ATCC 24927]	GO:0016021	cellular_component	integral component of membrane					ENOG410Y99R;;ENOG410Y95S	S:Function unknown;;S:Function unknown	PF04479.16	RTA1	RTA1 like protein	sp|E5AE43|RTA1_LEPMJ	Lipid-translocating exporter-like protein RTA1 OS=Leptosphaeria maculans (strain JN3 / isolate v23.1.3 / race Av1-4-5-6-7-8) OX=985895 GN=RTA1 PE=2 SV=1	22896779
gene-AOL_s00054g116	AOL_s00054g116	uncharacterized protein	2115	0.0741996434725	-3.75244	9.94017520934e-12	2.59830980877e-11	yes	down	XP_011119734.1	hypothetical protein AOL_s00054g116 [Orbilia oligospora ATCC 24927]															22890623
gene-AOL_s00110g120	AOL_s00110g120	uncharacterized protein	1422	0.0745320104184	-3.746	2.50813047887e-99	2.19174266242e-98	yes	down	XP_011125112.1	hypothetical protein AOL_s00110g120 [Orbilia oligospora ATCC 24927]															22896002
gene-AOL_s00109g167	AOL_s00109g167	uncharacterized protein	1020	0.0759708523582	-3.71841	0	0	yes	down	XP_011124950.1	hypothetical protein AOL_s00109g167 [Orbilia oligospora ATCC 24927]	GO:0005886	cellular_component	plasma membrane	K17286	STOM			COG0330	O:Posttranslational modification, protein turnover, chaperones	PF01145.28	Band_7	SPFH domain / Band 7 family	sp|Q5UP73|YR614_MIMIV	Putative band 7 family protein R614 OS=Acanthamoeba polyphaga mimivirus OX=212035 GN=MIMI_R614 PE=3 SV=1	22895844
gene-AOL_s00043g465	AOL_s00043g465	uncharacterized protein	957	0.0764681170235	-3.709	0	0	yes	down	XP_011119253.1	hypothetical protein AOL_s00043g465 [Orbilia oligospora ATCC 24927]	GO:0004060	molecular_function	arylamine N-acetyltransferase activity					COG2162	Q:Secondary metabolites biosynthesis, transport and catabolism	PF00797.20	Acetyltransf_2	N-acetyltransferase	sp|K3VCL0|FDB2_FUSPC	N-malonyltransferase FDB2 OS=Fusarium pseudograminearum (strain CS3096) OX=1028729 GN=FDB2 PE=2 SV=1	22890180
gene-AOL_s00097g73	AOL_s00097g73	uncharacterized protein	1350	0.0768980177715	-3.70091	6.4143688909e-44	3.28544663299e-43	yes	down	XP_011124208.1	hypothetical protein AOL_s00097g73 [Orbilia oligospora ATCC 24927]															22895740
gene-AOL_s00117g30	AOL_s00117g30	uncharacterized protein	642	0.0785238156684	-3.67073	4.50742215233e-23	1.60140133679e-22	yes	down	XP_011125495.1	hypothetical protein AOL_s00117g30 [Orbilia oligospora ATCC 24927]															22896474
gene-AOL_s00078g441	AOL_s00078g441	uncharacterized protein	1479	0.0791025482581	-3.66013	0	0	yes	down	XP_011122006.1	hypothetical protein AOL_s00078g441 [Orbilia oligospora ATCC 24927]				K14818	SQT1			ENOG410XR6A	S:Function unknown	PF00400.35	WD40	WD domain, G-beta repeat	sp|P35184|SQT1_YEAST	Ribosome assembly protein SQT1 OS=Saccharomyces cerevisiae (strain ATCC 204508 / S288c) OX=559292 GN=SQT1 PE=1 SV=2	22892931
gene-AOL_s00079g323	AOL_s00079g323	uncharacterized protein	1575	0.0797533734251	-3.64831	0	0	yes	down	XP_011122500.1	hypothetical protein AOL_s00079g323 [Orbilia oligospora ATCC 24927]															22893412
gene-AOL_s00188g252	AOL_s00188g252	uncharacterized protein	1935	0.0810810423656	-3.62449	2.39648111698e-05	4.70289254351e-05	yes	down	XP_011126802.1	hypothetical protein AOL_s00188g252 [Orbilia oligospora ATCC 24927]	GO:0008408;;GO:0003676	molecular_function;;molecular_function	3'-5' exonuclease activity;;nucleic acid binding	K18740	EXD1, EGL					PF01612.23	DNA_pol_A_exo1	3'-5' exonuclease	sp|Q8NHP7|EXD1_HUMAN	piRNA biogenesis protein EXD1 OS=Homo sapiens OX=9606 GN=EXD1 PE=1 SV=4	22897706
gene-AOL_s00170g59	AOL_s00170g59	uncharacterized protein	1158	0.0814959019287	-3.61713	0	0	yes	down	XP_011125990.1	hypothetical protein AOL_s00170g59 [Orbilia oligospora ATCC 24927]	GO:0016021;;GO:0000139	cellular_component;;cellular_component	integral component of membrane;;Golgi membrane							PF09335.14	SNARE_assoc	SNARE associated Golgi protein	sp|B2AMJ3|TVP38_PODAN	Golgi apparatus membrane protein TVP38 OS=Podospora anserina (strain S / ATCC MYA-4624 / DSM 980 / FGSC 10383) OX=515849 GN=TVP38 PE=3 SV=1	22896985
gene-AOL_s00210g259	AOL_s00210g259	uncharacterized protein	429	0.0815328580995	-3.61647	0	0	yes	down	XP_011127363.1	hypothetical protein AOL_s00210g259 [Orbilia oligospora ATCC 24927]	GO:0033743;;GO:0046872;;GO:0006979;;GO:0030091	molecular_function;;molecular_function;;biological_process;;biological_process	peptide-methionine (R)-S-oxide reductase activity;;metal ion binding;;response to oxidative stress;;protein repair	K07305	msrB			COG0229	O:Posttranslational modification, protein turnover, chaperones	PF01641.21	SelR	SelR domain	sp|Q10L32|MSRB5_ORYSJ	Peptide methionine sulfoxide reductase B5 OS=Oryza sativa subsp. japonica OX=39947 GN=MSRB5 PE=2 SV=1	22898267
gene-AOL_s00210g162	AOL_s00210g162	uncharacterized protein	3360	0.0830897096453	-3.58919	0	0	yes	down	XP_011127266.1	hypothetical protein AOL_s00210g162 [Orbilia oligospora ATCC 24927]	GO:0008942;;GO:0050660;;GO:0020037;;GO:0051537;;GO:0042128;;GO:0046872	molecular_function;;molecular_function;;molecular_function;;molecular_function;;biological_process;;molecular_function	nitrite reductase [NAD(P)H] activity;;flavin adenine dinucleotide binding;;heme binding;;2 iron, 2 sulfur cluster binding;;nitrate assimilation;;metal ion binding	K17877	NIT-6	map00910	Nitrogen metabolism	COG1251	C:Energy production and conversion	PF07992.17;;PF01077.25;;PF00070.30;;PF13806.9;;PF04324.18;;PF00355.29;;PF03460.20;;PF18267.4;;PF13738.9	Pyr_redox_2;;NIR_SIR;;Pyr_redox;;Rieske_2;;Fer2_BFD;;Rieske;;NIR_SIR_ferr;;Rubredoxin_C;;Pyr_redox_3	Pyridine nucleotide-disulphide oxidoreductase;;Nitrite and sulphite reductase 4Fe-4S domain;;Pyridine nucleotide-disulphide oxidoreductase;;Rieske-like [2Fe-2S] domain;;BFD-like [2Fe-2S] binding domain;;Rieske [2Fe-2S] domain;;Nitrite/Sulfite reductase ferredoxin-like half domain;;Rubredoxin NAD+ reductase C-terminal domain;;Pyridine nucleotide-disulphide oxidoreductase	sp|P22944|NIR_EMENI	Nitrite reductase [NAD(P)H] OS=Emericella nidulans (strain FGSC A4 / ATCC 38163 / CBS 112.46 / NRRL 194 / M139) OX=227321 GN=niiA PE=3 SV=2	22898160
gene-AOL_s00054g776	AOL_s00054g776	uncharacterized protein	2505	0.0835318371145	-3.58153	1.06329637038e-283	1.97509653223e-282	yes	down	XP_011120394.1	hypothetical protein AOL_s00054g776 [Orbilia oligospora ATCC 24927]	GO:0005634;;GO:0008270;;GO:0000981	cellular_component;;molecular_function;;molecular_function	nucleus;;zinc ion binding;;RNA polymerase II transcription factor activity, sequence-specific DNA binding					ENOG4110Z9H	S:Function unknown	PF11951.11;;PF00172.21	Fungal_trans_2;;Zn_clus	Fungal specific transcription factor domain;;Fungal Zn(2)-Cys(6) binuclear cluster domain			22891355
gene-AOL_s00173g164	AOL_s00173g164	uncharacterized protein	453	0.0840651636875	-3.57235	2.59600522865e-29	1.05152739771e-28	yes	down	XP_011126208.1	hypothetical protein AOL_s00173g164 [Orbilia oligospora ATCC 24927]															22897102
gene-AOL_s00007g176	AOL_s00007g176	uncharacterized protein	1395	0.0845555057345	-3.56396	1.92839705403e-113	1.83652695845e-112	yes	down	XP_011118379.1	hypothetical protein AOL_s00007g176 [Orbilia oligospora ATCC 24927]	GO:0022857;;GO:0016021	molecular_function;;cellular_component	transmembrane transporter activity;;integral component of membrane												22889274
gene-AOL_s00004g146	AOL_s00004g146	uncharacterized protein	528	0.0850085	-3.55625	1.63110295919e-51	9.19356904225e-51	yes	down	XP_011117098.1	hypothetical protein AOL_s00004g146 [Orbilia oligospora ATCC 24927]															22887990
gene-AOL_s00006g191	AOL_s00006g191	uncharacterized protein	993	0.0855033329766	-3.54788	0	0	yes	down	XP_011117802.1	hypothetical protein AOL_s00006g191 [Orbilia oligospora ATCC 24927]	GO:0018580	molecular_function	nitronate monooxygenase activity	K23948	E1.6.5.9					PF03060.18;;PF00478.28;;PF04131.17	NMO;;IMPDH;;NanE	Nitronate monooxygenase;;IMP dehydrogenase / GMP reductase domain;;Putative N-acetylmannosamine-6-phosphate epimerase	sp|Q9I4V0|NQRED_PSEAE	NADH:quinone reductase OS=Pseudomonas aeruginosa (strain ATCC 15692 / DSM 22644 / CIP 104116 / JCM 14847 / LMG 12228 / 1C / PRS 101 / PAO1) OX=208964 GN=PA1024 PE=1 SV=1	22888699
gene-AOL_s00169g127	AOL_s00169g127	uncharacterized protein	1038	0.0861854677578	-3.53641	3.419554185e-06	7.01764199678e-06	yes	down	XP_011125786.1	hypothetical protein AOL_s00169g127 [Orbilia oligospora ATCC 24927]															22896676
gene-AOL_s00079g418	AOL_s00079g418	uncharacterized protein	1326	0.0862268670049	-3.53572	6.00994803599e-50	3.333742317e-49	yes	down	XP_011122595.1	hypothetical protein AOL_s00079g418 [Orbilia oligospora ATCC 24927]															22893517
gene-AOL_s00004g29	AOL_s00004g29	uncharacterized protein	993	0.0865101627106	-3.53099	1.20215653953e-76	8.74939867019e-76	yes	down	XP_011116981.1	hypothetical protein AOL_s00004g29 [Orbilia oligospora ATCC 24927]	GO:0016021	cellular_component	integral component of membrane												22888149
gene-AOL_s00043g461	AOL_s00043g461	uncharacterized protein	1335	0.0866172046056	-3.5292	0	0	yes	down	XP_011119249.1	hypothetical protein AOL_s00043g461 [Orbilia oligospora ATCC 24927]	GO:0016787	molecular_function	hydrolase activity	K24279	ERDH			COG0657	I:Lipid transport and metabolism	PF07859.16;;PF20434.1;;PF00135.31	Abhydrolase_3;;BD-FAE;;COesterase	alpha/beta hydrolase fold;;BD-FAE;;Carboxylesterase family	sp|Q9US38|YFZ3_SCHPO	AB hydrolase superfamily protein C1039.03 OS=Schizosaccharomyces pombe (strain 972 / ATCC 24843) OX=284812 GN=SPAC1039.03 PE=3 SV=1	22890176
gene-AOL_s00080g393	AOL_s00080g393	uncharacterized protein	1479	0.0867797293823	-3.5265	0	0	yes	down	XP_011123070.1	hypothetical protein AOL_s00080g393 [Orbilia oligospora ATCC 24927]	GO:0016021;;GO:0008519;;GO:0005886	cellular_component;;molecular_function;;cellular_component	integral component of membrane;;ammonium transmembrane transporter activity;;plasma membrane	K03320	amt, AMT, MEP			COG0004	P:Inorganic ion transport and metabolism	PF00909.24	Ammonium_transp	Ammonium Transporter Family	sp|P53390|MEP3_YEAST	Ammonium transporter MEP3 OS=Saccharomyces cerevisiae (strain ATCC 204508 / S288c) OX=559292 GN=MEP3 PE=1 SV=1	22893989
gene-AOL_s00054g265	AOL_s00054g265	uncharacterized protein	702	0.0869516635697	-3.52364	4.84582397845e-09	1.13875778446e-08	yes	down	XP_011119883.1	hypothetical protein AOL_s00054g265 [Orbilia oligospora ATCC 24927]															22890788
gene-AOL_s00075g119	AOL_s00075g119	uncharacterized protein	2727	0.0873496202379	-3.51705	0	0	yes	down	XP_011120732.1	hypothetical protein AOL_s00075g119 [Orbilia oligospora ATCC 24927]	GO:0004100;;GO:0048315;;GO:0016021;;GO:0071555;;GO:0005886;;GO:0006031	molecular_function;;biological_process;;cellular_component;;biological_process;;cellular_component;;biological_process	chitin synthase activity;;conidium formation;;integral component of membrane;;cell wall organization;;plasma membrane;;chitin biosynthetic process	K00698	CHS1	map00520	Amino sugar and nucleotide sugar metabolism	COG1215	M:Cell wall/membrane/envelope biogenesis	PF01644.20;;PF08407.14;;PF03142.18;;PF13632.9	Chitin_synth_1;;Chitin_synth_1N;;Chitin_synth_2;;Glyco_trans_2_3	Chitin synthase;;Chitin synthase N-terminal;;Chitin synthase;;Glycosyl transferase family group 2	sp|P54267|CHSG_ASPFU	Chitin synthase G OS=Neosartorya fumigata (strain ATCC MYA-4609 / Af293 / CBS 101355 / FGSC A1100) OX=330879 GN=chsG PE=2 SV=2	22891621
gene-AOL_s00006g270	AOL_s00006g270	uncharacterized protein	3684	0.0874071241462	-3.51611	0	0	yes	down	XP_011117881.1	hypothetical protein AOL_s00006g270 [Orbilia oligospora ATCC 24927]	GO:0005388;;GO:0016021;;GO:0016887;;GO:0005524	molecular_function;;cellular_component;;molecular_function;;molecular_function	calcium-transporting ATPase activity;;integral component of membrane;;ATPase activity;;ATP binding	K01537	ATP2C					PF00689.24;;PF00122.23;;PF13246.9;;PF00702.29;;PF00690.29;;PF08282.15	Cation_ATPase_C;;E1-E2_ATPase;;Cation_ATPase;;Hydrolase;;Cation_ATPase_N;;Hydrolase_3	Cation transporting ATPase, C-terminus;;E1-E2 ATPase;;Cation transport ATPase (P-type;;haloacid dehalogenase-like hydrolase;;Cation transporter/ATPase, N-terminus;;haloacid dehalogenase-like hydrolase	sp|J9VQQ3|ATC2_CRYNH	Calcium-transporting ATPase 2 OS=Cryptococcus neoformans var. grubii serotype A (strain H99 / ATCC 208821 / CBS 10515 / FGSC 9487) OX=235443 GN=PMC1 PE=3 SV=1	22888787
gene-AOL_s00054g973	AOL_s00054g973	uncharacterized protein	903	0.0877748813139	-3.51005	1.76116317962e-15	5.18614129352e-15	yes	down	XP_011120591.1	hypothetical protein AOL_s00054g973 [Orbilia oligospora ATCC 24927]															22891574
gene-AOL_s00215g440	AOL_s00215g440	uncharacterized protein	1065	0.0878111432831	-3.50945	0	0	yes	down	XP_011127944.1	hypothetical protein AOL_s00215g440 [Orbilia oligospora ATCC 24927]	GO:0016628	molecular_function	oxidoreductase activity, acting on the CH-CH group of donors, NAD or NADP as acceptor					COG2130	S:Function unknown	PF16884.8;;PF00107.29;;PF13602.9	ADH_N_2;;ADH_zinc_N;;ADH_zinc_N_2	N-terminal domain of oxidoreductase;;Zinc-binding dehydrogenase;;Zinc-binding dehydrogenase	sp|O34812|YFMJ_BACSU	Putative NADP-dependent oxidoreductase YfmJ OS=Bacillus subtilis (strain 168) OX=224308 GN=yfmJ PE=2 SV=1	22898869
gene-AOL_s00079g316	AOL_s00079g316	uncharacterized protein	453	0.0879031247491	-3.50794	3.70018224162e-15	1.07750867441e-14	yes	down	XP_011122493.1	hypothetical protein AOL_s00079g316 [Orbilia oligospora ATCC 24927]	GO:0016021	cellular_component	integral component of membrane												22893404
gene-AOL_s00097g598	AOL_s00097g598	uncharacterized protein	720	0.0879185294629	-3.50769	0	0	yes	down	XP_011124733.1	hypothetical protein AOL_s00097g598 [Orbilia oligospora ATCC 24927]	GO:0016021	cellular_component	integral component of membrane	K00799	GST, gst	map00480	Glutathione metabolism	COG0625	O:Posttranslational modification, protein turnover, chaperones	PF02798.23;;PF13417.9;;PF13409.9;;PF00043.28;;PF14497.9;;PF13410.9	GST_N;;GST_N_3;;GST_N_2;;GST_C;;GST_C_3;;GST_C_2	Glutathione S-transferase, N-terminal domain;;Glutathione S-transferase, N-terminal domain;;Glutathione S-transferase, N-terminal domain;;Glutathione S-transferase, C-terminal domain;;Glutathione S-transferase, C-terminal domain;;Glutathione S-transferase, C-terminal domain	sp|P40582|GST1_YEAST	Glutathione S-transferase 1 OS=Saccharomyces cerevisiae (strain ATCC 204508 / S288c) OX=559292 GN=GTT1 PE=1 SV=1	22895674
gene-AOL_s00078g147	AOL_s00078g147	uncharacterized protein	711	0.0885554712075	-3.49727	0	0	yes	down	XP_011121712.1	hypothetical protein AOL_s00078g147 [Orbilia oligospora ATCC 24927]															22892604
gene-AOL_s00054g89	AOL_s00054g89	uncharacterized protein	606	0.0889396007323	-3.49103	1.45880858587e-85	1.13408860064e-84	yes	down	XP_011119707.1	hypothetical protein AOL_s00054g89 [Orbilia oligospora ATCC 24927]	GO:0016021	cellular_component	integral component of membrane												22891481
gene-AOL_s00215g26	AOL_s00215g26	uncharacterized protein	1218	0.0898048182322	-3.47706	0	0	yes	down	XP_011127530.1	hypothetical protein AOL_s00215g26 [Orbilia oligospora ATCC 24927]	GO:0006508;;GO:0008233;;GO:0006915;;GO:0008234	biological_process;;molecular_function;;biological_process;;molecular_function	proteolysis;;peptidase activity;;apoptotic process;;cysteine-type peptidase activity	K22684	MCA1			ENOG410Y41C	O:Posttranslational modification, protein turnover, chaperones	PF00656.25	Peptidase_C14	Caspase domain	sp|Q8J140|MCA1_EMENI	Metacaspase-1 OS=Emericella nidulans (strain FGSC A4 / ATCC 38163 / CBS 112.46 / NRRL 194 / M139) OX=227321 GN=casA PE=2 SV=1	22898668
gene-AOL_s00007g135	AOL_s00007g135	uncharacterized protein	1245	0.0898460944697	-3.4764	1.75375572734e-241	2.88490068313e-240	yes	down	XP_011118338.1	hypothetical protein AOL_s00007g135 [Orbilia oligospora ATCC 24927]	GO:0006508;;GO:0016021;;GO:0004190	biological_process;;cellular_component;;molecular_function	proteolysis;;integral component of membrane;;aspartic-type endopeptidase activity					ENOG410XNV7	O:Posttranslational modification, protein turnover, chaperones	PF00026.26	Asp	Eukaryotic aspartyl protease	sp|P22929|CARP_SACFI	Acid protease OS=Saccharomycopsis fibuligera OX=4944 GN=PEP1 PE=3 SV=1	22889229
gene-AOL_s00210g37	AOL_s00210g37	uncharacterized protein	5472	0.0906996972945	-3.46276	0	0	yes	down	XP_011127141.1	hypothetical protein AOL_s00210g37 [Orbilia oligospora ATCC 24927]	GO:0004100;;GO:0048315;;GO:0016021;;GO:0003779;;GO:0016459;;GO:0005886;;GO:0003774;;GO:0005524	molecular_function;;biological_process;;cellular_component;;molecular_function;;cellular_component;;cellular_component;;molecular_function;;molecular_function	chitin synthase activity;;conidium formation;;integral component of membrane;;actin binding;;myosin complex;;plasma membrane;;motor activity;;ATP binding	K00698	CHS1	map00520	Amino sugar and nucleotide sugar metabolism	COG5022	Z:Cytoskeleton	PF03142.18;;PF00063.24;;PF08766.14;;PF00173.31;;PF13632.9;;PF00535.29;;PF13641.9	Chitin_synth_2;;Myosin_head;;DEK_C;;Cyt-b5;;Glyco_trans_2_3;;Glycos_transf_2;;Glyco_tranf_2_3	Chitin synthase;;Myosin head (motor domain;;DEK C terminal domain;;Cytochrome b5-like Heme/Steroid binding domain;;Glycosyl transferase family group 2;;Glycosyl transferase family 2;;Glycosyltransferase like family 2	sp|Q4P9K9|CHS8_USTMA	Chitin synthase 8 OS=Ustilago maydis (strain 521 / FGSC 9021) OX=237631 GN=CHS8 PE=3 SV=1	22898389
gene-AOL_s00169g257	AOL_s00169g257	uncharacterized protein	531	0.0919260948416	-3.44338	3.00830756919e-130	3.16037917304e-129	yes	down	XP_011125916.1	hypothetical protein AOL_s00169g257 [Orbilia oligospora ATCC 24927]										PF20238.1	DUF6595	Family of unknown function (DUF6595			22896820
gene-AOL_s00007g518	AOL_s00007g518	uncharacterized protein	2052	0.0919700151807	-3.44269	0	0	yes	down	XP_011118721.1	hypothetical protein AOL_s00007g518 [Orbilia oligospora ATCC 24927]	GO:0051287;;GO:0004471;;GO:0046872	molecular_function;;molecular_function;;molecular_function	NAD binding;;malate dehydrogenase (decarboxylating) (NAD+) activity;;metal ion binding	K00029	E1.1.1.40, maeB	map00620	Pyruvate metabolism	COG0281	C:Energy production and conversion	PF03949.18;;PF00390.22	Malic_M;;malic	Malic enzyme, NAD binding domain;;Malic enzyme, N-terminal domain	sp|Q6TU48|MAOX_DICDI	NADP-dependent malic enzyme OS=Dictyostelium discoideum OX=44689 GN=malA PE=2 SV=1	22889654
gene-AOL_s00110g277	AOL_s00110g277	uncharacterized protein	1500	0.0936979071386	-3.41584	1.14620136146e-295	2.16355814543e-294	yes	down	XP_011125269.1	hypothetical protein AOL_s00110g277 [Orbilia oligospora ATCC 24927]	GO:0016620	molecular_function	oxidoreductase activity, acting on the aldehyde or oxo group of donors, NAD or NADP as acceptor					COG1012	C:Energy production and conversion	PF00171.25	Aldedh	Aldehyde dehydrogenase family	sp|S0ENH1|FUS7_GIBF5	Putative aldehyde dehydrogenase FUS7 OS=Gibberella fujikuroi (strain CBS 195.34 / IMI 58289 / NRRL A-6831) OX=1279085 GN=FUS7 PE=2 SV=1	22896175
gene-AOL_s00081g254	AOL_s00081g254	uncharacterized protein	1002	0.0944130529079	-3.40487	0.000486838179686	0.000872948350556	yes	down	XP_011123373.1	hypothetical protein AOL_s00081g254 [Orbilia oligospora ATCC 24927]	GO:0016021	cellular_component	integral component of membrane												22894278
gene-AOL_s00210g301	AOL_s00210g301	uncharacterized protein	1521	0.0948789265097	-3.39777	2.13402742097e-75	1.52150936027e-74	yes	down	XP_011127404.1	hypothetical protein AOL_s00210g301 [Orbilia oligospora ATCC 24927]	GO:0016021;;GO:0006784;;GO:0016653	cellular_component;;biological_process;;molecular_function	integral component of membrane;;heme a biosynthetic process;;oxidoreductase activity, acting on NAD(P)H, heme protein as acceptor					ENOG4111TER;;ENOG410YRRX	S:Function unknown;;S:Function unknown				sp|P9WEU1|SAT4_EMENI	SAT4 family membrane protein OS=Emericella nidulans (strain FGSC A4 / ATCC 38163 / CBS 112.46 / NRRL 194 / M139) OX=227321 GN=AN4452-1 PE=3 SV=1	22898314
gene-AOL_s00083g188	AOL_s00083g188	uncharacterized protein	1839	0.0949738687187	-3.39633	0	0	yes	down	XP_011123669.1	hypothetical protein AOL_s00083g188 [Orbilia oligospora ATCC 24927]	GO:0016021	cellular_component	integral component of membrane							PF13632.9	Glyco_trans_2_3	Glycosyl transferase family group 2			22894566
gene-AOL_s00076g452	AOL_s00076g452	uncharacterized protein	1179	0.0954850219216	-3.38858	1.09255680871e-119	1.0837791784e-118	yes	down	XP_011121306.1	hypothetical protein AOL_s00076g452 [Orbilia oligospora ATCC 24927]								ENOG41112TC	S:Function unknown	PF13410.9;;PF14497.9	GST_C_2;;GST_C_3	Glutathione S-transferase, C-terminal domain;;Glutathione S-transferase, C-terminal domain			22892232
gene-AOL_s00007g154	AOL_s00007g154	uncharacterized protein	2514	0.0956619030563	-3.38591	2.35136301997e-39	1.12631469167e-38	yes	down	XP_011118357.1	hypothetical protein AOL_s00007g154 [Orbilia oligospora ATCC 24927]										PF00646.36	F-box	F-box domain			22889250
gene-AOL_s00076g534	AOL_s00076g534	uncharacterized protein	1782	0.0962936296649	-3.37642	5.9829483223e-110	5.58639169417e-109	yes	down	XP_011121388.1	hypothetical protein AOL_s00076g534 [Orbilia oligospora ATCC 24927]	GO:0071949;;GO:0016491	molecular_function;;molecular_function	FAD binding;;oxidoreductase activity					COG0277	C:Energy production and conversion	PF01565.26;;PF08031.15	FAD_binding_4;;BBE	FAD binding domain;;Berberine and berberine like	sp|D4AS41|A7056_ARTBC	Uncharacterized FAD-linked oxidoreductase ARB_02478 OS=Arthroderma benhamiae (strain ATCC MYA-4681 / CBS 112371) OX=663331 GN=ARB_07056 PE=1 SV=2	22892323
gene-AOL_s00080g201	AOL_s00080g201	uncharacterized protein	444	0.0964999343641	-3.37333	1.01150812517e-06	2.13253872513e-06	yes	down	XP_011122878.1	hypothetical protein AOL_s00080g201 [Orbilia oligospora ATCC 24927]															22893777
gene-AOL_s00004g567	AOL_s00004g567	uncharacterized protein	1347	0.0966466791121	-3.37114	0	0	yes	down	XP_011117518.1	hypothetical protein AOL_s00004g567 [Orbilia oligospora ATCC 24927]	GO:0016021	cellular_component	integral component of membrane							PF06024.15	Orf78	Orf78 (ac78			22888456
gene-AOL_s00076g425	AOL_s00076g425	uncharacterized protein	9432	0.0967053820951	-3.37026	0	0	yes	down	XP_011121279.1	hypothetical protein AOL_s00076g425 [Orbilia oligospora ATCC 24927]										PF12340.11;;PF20255.1;;PF12359.11	DUF3638;;DUF6606;;DUF3645	Protein of unknown function (DUF3638;;Family of unknown function (DUF6606;;Protein of unknown function (DUF3645			22892202
gene-AOL_s00004g144	AOL_s00004g144	uncharacterized protein	1635	0.0968404958503	-3.36825	0	0	yes	down	XP_011117096.1	hypothetical protein AOL_s00004g144 [Orbilia oligospora ATCC 24927]	GO:0005737;;GO:0050660;;GO:0020037;;GO:0016627;;GO:0003995;;GO:0046872	cellular_component;;molecular_function;;molecular_function;;molecular_function;;molecular_function;;molecular_function	cytoplasm;;flavin adenine dinucleotide binding;;heme binding;;oxidoreductase activity, acting on the CH-CH group of donors;;acyl-CoA dehydrogenase activity;;metal ion binding					COG1960	I:Lipid transport and metabolism	PF00441.27;;PF02770.22;;PF00173.31;;PF02771.19;;PF08028.14	Acyl-CoA_dh_1;;Acyl-CoA_dh_M;;Cyt-b5;;Acyl-CoA_dh_N;;Acyl-CoA_dh_2	Acyl-CoA dehydrogenase, C-terminal domain;;Acyl-CoA dehydrogenase, middle domain;;Cytochrome b5-like Heme/Steroid binding domain;;Acyl-CoA dehydrogenase, N-terminal domain;;Acyl-CoA dehydrogenase, C-terminal domain	sp|Q5ATG5|APDG_EMENI	Acyl-CoA dehydrogenase apdG OS=Emericella nidulans (strain FGSC A4 / ATCC 38163 / CBS 112.46 / NRRL 194 / M139) OX=227321 GN=apdG PE=2 SV=1	22887988
gene-AOL_s00080g416	AOL_s00080g416	uncharacterized protein	1140	0.0968766588943	-3.36771	3.20950847748e-59	1.95835996925e-58	yes	down	XP_011123093.1	hypothetical protein AOL_s00080g416 [Orbilia oligospora ATCC 24927]	GO:0016021	cellular_component	integral component of membrane					ENOG41124J2	S:Function unknown						22894015
gene-AOL_s00079g452	AOL_s00079g452	uncharacterized protein	1620	0.0969186	-3.36708	2.1121130011e-25	7.93365280834e-25	yes	down	XP_011122629.1	hypothetical protein AOL_s00079g452 [Orbilia oligospora ATCC 24927]	GO:0016021	cellular_component	integral component of membrane							PF11710.11;;PF00001.24;;PF11970.11	Git3;;7tm_1;;GPR_Gpa2_C	G protein-coupled glucose receptor regulating Gpa2;;7 transmembrane receptor (rhodopsin family;;G protein-coupled glucose receptor regulating Gpa2 C-term			22893555
gene-AOL_s00176g52	AOL_s00176g52	uncharacterized protein	1098	0.0972994120026	-3.36143	0	0	yes	down	XP_011126490.1	hypothetical protein AOL_s00176g52 [Orbilia oligospora ATCC 24927]								ENOG41126AX	S:Function unknown						22897483
gene-AOL_s00169g21	AOL_s00169g21	uncharacterized protein	363	0.0973742	-3.36032	8.76313714465e-08	1.95015106728e-07	yes	down	XP_011125680.1	hypothetical protein AOL_s00169g21 [Orbilia oligospora ATCC 24927]	GO:0016021	cellular_component	integral component of membrane												22896768
gene-AOL_s00170g19	AOL_s00170g19	uncharacterized protein	864	0.0981814519482	-3.34841	0	0	yes	down	XP_011125950.1	hypothetical protein AOL_s00170g19 [Orbilia oligospora ATCC 24927]	GO:0016491	molecular_function	oxidoreductase activity					COG1028	S:Function unknown	PF00106.28;;PF13561.9;;PF08659.13	adh_short;;adh_short_C2;;KR	short chain dehydrogenase;;Enoyl-(Acyl carrier protein) reductase;;KR domain	sp|Q9RPT1|RHLG_PSEAE	Rhamnolipids biosynthesis 3-oxoacyl-[acyl-carrier-protein] reductase OS=Pseudomonas aeruginosa (strain ATCC 15692 / DSM 22644 / CIP 104116 / JCM 14847 / LMG 12228 / 1C / PRS 101 / PAO1) OX=208964 GN=rhlG PE=1 SV=1	22896941
gene-AOL_s00043g84	AOL_s00043g84	uncharacterized protein	1479	0.0982939093477	-3.34675	7.46687666848e-13	2.03166489321e-12	yes	down	XP_011118873.1	hypothetical protein AOL_s00043g84 [Orbilia oligospora ATCC 24927]	GO:0030570;;GO:0005576;;GO:0000272	molecular_function;;cellular_component;;biological_process	pectate lyase activity;;extracellular region;;polysaccharide catabolic process					COG3866	G:Carbohydrate transport and metabolism	PF00544.22	Pectate_lyase_4	Pectate lyase	sp|P0C1A2|PLYA_DICCH	Pectate lyase A OS=Dickeya chrysanthemi OX=556 GN=pelA PE=1 SV=1	22890585
gene-AOL_s00215g807	AOL_s00215g807	uncharacterized protein	501	0.0983368462758	-3.34612	2.08410156476e-88	1.65701863047e-87	yes	down	XP_011128311.1	hypothetical protein AOL_s00215g807 [Orbilia oligospora ATCC 24927]								ENOG4111DHI	S:Function unknown						22899276
gene-AOL_s00176g27	AOL_s00176g27	uncharacterized protein	2676	0.0988632151792	-3.33842	0	0	yes	down	XP_011126465.1	hypothetical protein AOL_s00176g27 [Orbilia oligospora ATCC 24927]	GO:0008270;;GO:0000981	molecular_function;;molecular_function	zinc ion binding;;RNA polymerase II transcription factor activity, sequence-specific DNA binding							PF00096.29;;PF05605.15;;PF12874.10;;PF12171.11	zf-C2H2;;zf-Di19;;zf-met;;zf-C2H2_jaz	Zinc finger, C2H2 type;;Drought induced 19 protein (Di19), zinc-binding;;Zinc-finger of C2H2 type;;Zinc-finger double-stranded RNA-binding			22897455
gene-AOL_s00078g69	AOL_s00078g69	uncharacterized protein	1065	0.0991545116467	-3.33418	0	0	yes	down	XP_011121634.1	hypothetical protein AOL_s00078g69 [Orbilia oligospora ATCC 24927]	GO:0016829	molecular_function	lyase activity	K18123	HOGA1	map00630;;map00330	Glyoxylate and dicarboxylate metabolism;;Arginine and proline metabolism	COG0329	E:Amino acid transport and metabolism	PF00701.25	DHDPS	Dihydrodipicolinate synthetase family	sp|Q5BD77|HOGA1_EMENI	Probable 4-hydroxy-2-oxoglutarate aldolase, mitochondrial OS=Emericella nidulans (strain FGSC A4 / ATCC 38163 / CBS 112.46 / NRRL 194 / M139) OX=227321 GN=AN1503 PE=1 SV=1	22893129
gene-AOL_s00043g805	AOL_s00043g805	uncharacterized protein	378	0.0993669350241	-3.33109	9.23600079835e-10	2.23706042877e-09	yes	down	XP_011119593.1	hypothetical protein AOL_s00043g805 [Orbilia oligospora ATCC 24927]															22890558
gene-AOL_s00215g448	AOL_s00215g448	uncharacterized protein	1350	0.0994154941777	-3.33039	0	0	yes	down	XP_011127952.1	hypothetical protein AOL_s00215g448 [Orbilia oligospora ATCC 24927]	GO:0019432;;GO:0016021;;GO:0004144;;GO:0006071;;GO:0005789	biological_process;;cellular_component;;molecular_function;;biological_process;;cellular_component	triglyceride biosynthetic process;;integral component of membrane;;diacylglycerol O-acyltransferase activity;;glycerol metabolic process;;endoplasmic reticulum membrane	K14457	MOGAT2, MGAT2	map00561	Glycerolipid metabolism	ENOG410XTG3	S:Function unknown	PF03982.16	DAGAT	Diacylglycerol acyltransferase	sp|Q96UY2|DGT2A_UMBRA	Diacylglycerol O-acyltransferase 2A OS=Umbelopsis ramanniana OX=41833 GN=DGAT2A PE=1 SV=1	22898877
gene-AOL_s00080g342	AOL_s00080g342	uncharacterized protein	3699	0.0994987102003	-3.32918	4.31164608836e-45	2.25464502727e-44	yes	down	XP_011123019.1	hypothetical protein AOL_s00080g342 [Orbilia oligospora ATCC 24927]	GO:0004568;;GO:0004553;;GO:0006032;;GO:0008061;;GO:0000272	molecular_function;;molecular_function;;biological_process;;molecular_function;;biological_process	chitinase activity;;hydrolase activity, hydrolyzing O-glycosyl compounds;;chitin catabolic process;;chitin binding;;polysaccharide catabolic process	K01183	E3.2.1.14	map00520	Amino sugar and nucleotide sugar metabolism	COG3325	G:Carbohydrate transport and metabolism	PF00704.31;;PF01476.23;;PF00187.22	Glyco_hydro_18;;LysM;;Chitin_bind_1	Glycosyl hydrolases family 18;;LysM domain;;Chitin recognition protein	sp|P09805|KTXA_KLULA	Killer toxin subunits alpha/beta OS=Kluyveromyces lactis (strain ATCC 8585 / CBS 2359 / DSM 70799 / NBRC 1267 / NRRL Y-1140 / WM37) OX=284590 PE=1 SV=1	22893933
gene-AOL_s00043g258	AOL_s00043g258	uncharacterized protein	2016	0.101642	-3.29843	0	0	yes	down	XP_011119047.1	hypothetical protein AOL_s00043g258 [Orbilia oligospora ATCC 24927]	GO:0016407	molecular_function	acetyltransferase activity					ENOG410YGFB	S:Function unknown						22889951
gene-AOL_s00097g68	AOL_s00097g68	uncharacterized protein	840	0.101784	-3.29642	3.03150729637e-188	4.11055156013e-187	yes	down	XP_011124203.1	hypothetical protein AOL_s00097g68 [Orbilia oligospora ATCC 24927]	GO:0016021;;GO:0008810;;GO:0030245	cellular_component;;molecular_function;;biological_process	integral component of membrane;;cellulase activity;;cellulose catabolic process					ENOG410Z8DT	G:Carbohydrate transport and metabolism	PF02015.19	Glyco_hydro_45	Glycosyl hydrolase family 45	sp|P43316|GUN5_HUMIN	Endoglucanase-5 OS=Humicola insolens OX=34413 PE=1 SV=1	22895734
gene-AOL_s00097g531	AOL_s00097g531	uncharacterized protein	993	0.101948	-3.29409	0	0	yes	down	XP_011124666.1	hypothetical protein AOL_s00097g531 [Orbilia oligospora ATCC 24927]								ENOG4111I1A	S:Function unknown	PF00092.31;;PF13519.9;;PF13768.9	VWA;;VWA_2;;VWA_3	von Willebrand factor type A domain;;von Willebrand factor type A domain;;von Willebrand factor type A domain			22895601
gene-AOL_s00097g426	AOL_s00097g426	uncharacterized protein	1665	0.102018	-3.2931	0	0	yes	down	KAF3274859.1	hypothetical protein TWF970_007570 [Orbilia oligospora]	GO:0022857;;GO:0016021	molecular_function;;cellular_component	transmembrane transporter activity;;integral component of membrane					COG0531	E:Amino acid transport and metabolism	PF13520.9;;PF00324.24	AA_permease_2;;AA_permease	Amino acid permease;;Amino acid permease	sp|Q09887|YC9D_SCHPO	Uncharacterized amino-acid permease C584.13 OS=Schizosaccharomyces pombe (strain 972 / ATCC 24843) OX=284812 GN=SPCC584.13 PE=3 SV=1	22895484
gene-AOL_s00215g439	AOL_s00215g439	uncharacterized protein	474	0.102894	-3.28077	0.00547025645242	0.00885825358249	yes	down	XP_011127943.1	hypothetical protein AOL_s00215g439 [Orbilia oligospora ATCC 24927]															22898867
gene-AOL_s00080g310	AOL_s00080g310	uncharacterized protein	918	0.104006	-3.26526	1.13480560889e-10	2.84854935787e-10	yes	down	XP_011122987.1	hypothetical protein AOL_s00080g310 [Orbilia oligospora ATCC 24927]															22893898
gene-AOL_s00173g108	AOL_s00173g108	uncharacterized protein	786	0.104027	-3.26497	6.94133858165e-206	1.00481859882e-204	yes	down	XP_011126152.1	hypothetical protein AOL_s00173g108 [Orbilia oligospora ATCC 24927]								ENOG4111IQ0	S:Function unknown	PF13561.9;;PF00106.28;;PF08659.13	adh_short_C2;;adh_short;;KR	Enoyl-(Acyl carrier protein) reductase;;short chain dehydrogenase;;KR domain	sp|A0A411KUU9|UCSE_ACRSP	Short-chain dehydrogenase/reductase ucsE OS=Acremonium sp. OX=2046025 GN=ucsE PE=3 SV=1	22897040
gene-AOL_s00076g253	AOL_s00076g253	uncharacterized protein	1383	0.104366	-3.26028	2.19860745084e-170	2.73717499366e-169	yes	down	XP_011121108.1	hypothetical protein AOL_s00076g253 [Orbilia oligospora ATCC 24927]	GO:0006004;;GO:0016740;;GO:0016021	biological_process;;molecular_function;;cellular_component	fucose metabolic process;;transferase activity;;integral component of membrane					ENOG4110U6T	S:Function unknown	PF10250.12	O-FucT	GDP-fucose protein O-fucosyltransferase			22892013
gene-AOL_s00176g88	AOL_s00176g88	uncharacterized protein	2355	0.104638	-3.25652	0	0	yes	down	XP_011126525.1	hypothetical protein AOL_s00176g88 [Orbilia oligospora ATCC 24927]	GO:0006468;;GO:0005524;;GO:0004672	biological_process;;molecular_function;;molecular_function	protein phosphorylation;;ATP binding;;protein kinase activity	K20872	NEK2					PF00069.28;;PF07714.20;;PF12796.10;;PF13637.9;;PF00023.33;;PF13606.9;;PF13857.9	Pkinase;;PK_Tyr_Ser-Thr;;Ank_2;;Ank_4;;Ank;;Ank_3;;Ank_5	Protein kinase domain;;Protein tyrosine and serine/threonine kinase;;Ankyrin repeats (3 copies;;Ankyrin repeats (many copies;;Ankyrin repeat;;Ankyrin repeat;;Ankyrin repeats (many copies	sp|O35942|NEK2_MOUSE	Serine/threonine-protein kinase Nek2 OS=Mus musculus OX=10090 GN=Nek2 PE=1 SV=2	22897521
gene-AOL_s00007g445	AOL_s00007g445	uncharacterized protein	1416	0.104949	-3.25224	1.2860102004e-306	2.47191887421e-305	yes	down	XP_011118648.1	hypothetical protein AOL_s00007g445 [Orbilia oligospora ATCC 24927]	GO:0016021	cellular_component	integral component of membrane					ENOG410YC1M	S:Function unknown	PF11885.11	DUF3405	Protein of unknown function (DUF3405			22889573
gene-AOL_s00078g256	AOL_s00078g256	uncharacterized protein	1251	0.104981	-3.2518	0	0	yes	down	XP_011121821.1	hypothetical protein AOL_s00078g256 [Orbilia oligospora ATCC 24927]	GO:0003824;;GO:0016829;;GO:0030170;;GO:0019346	molecular_function;;molecular_function;;molecular_function;;biological_process	catalytic activity;;lyase activity;;pyridoxal phosphate binding;;transsulfuration	K01758	CTH	map00450;;map00260;;map00270	Selenocompound metabolism;;Glycine, serine and threonine metabolism;;Cysteine and methionine metabolism	COG0626	E:Amino acid transport and metabolism	PF01053.23;;PF00155.24;;PF00266.22;;PF01212.24	Cys_Met_Meta_PP;;Aminotran_1_2;;Aminotran_5;;Beta_elim_lyase	Cys/Met metabolism PLP-dependent enzyme;;Aminotransferase class I and II;;Aminotransferase class-V;;Beta-eliminating lyase	sp|P31373|CYS3_YEAST	Cystathionine gamma-lyase OS=Saccharomyces cerevisiae (strain ATCC 204508 / S288c) OX=559292 GN=CYS3 PE=1 SV=2	22892725
gene-AOL_s00097g110	AOL_s00097g110	uncharacterized protein	318	0.106166	-3.2356	0	0	yes	down	XP_011124245.1	hypothetical protein AOL_s00097g110 [Orbilia oligospora ATCC 24927]	GO:0015035	molecular_function	protein disulfide oxidoreductase activity	K03671	trxA			COG0526	O:Posttranslational modification, protein turnover, chaperones	PF00085.23;;PF13098.9;;PF14595.9;;PF13905.9;;PF00578.24;;PF08534.13;;PF04756.16	Thioredoxin;;Thioredoxin_2;;Thioredoxin_9;;Thioredoxin_8;;AhpC-TSA;;Redoxin;;OST3_OST6	Thioredoxin;;Thioredoxin-like domain;;Thioredoxin;;Thioredoxin-like;;AhpC/TSA family;;Redoxin;;OST3 / OST6 family, transporter family	sp|O14463|TRX1_SCHPO	Thioredoxin-1 OS=Schizosaccharomyces pombe (strain 972 / ATCC 24843) OX=284812 GN=trx1 PE=3 SV=3	22895134
gene-AOL_s00078g336	AOL_s00078g336	uncharacterized protein	810	0.106866	-3.22612	2.58363861036e-17	8.00096996627e-17	yes	down	XP_011121901.1	hypothetical protein AOL_s00078g336 [Orbilia oligospora ATCC 24927]															22892814
gene-AOL_s00054g52	AOL_s00054g52	uncharacterized protein	1275	0.10703	-3.22392	2.92130777093e-65	1.90666200596e-64	yes	down	XP_011119670.1	hypothetical protein AOL_s00054g52 [Orbilia oligospora ATCC 24927]															22891071
gene-AOL_s00210g268	AOL_s00210g268	uncharacterized protein	1854	0.107294	-3.22036	9.73174127675e-164	1.17126863187e-162	yes	down	XP_011127372.1	hypothetical protein AOL_s00210g268 [Orbilia oligospora ATCC 24927]	GO:0016491	molecular_function	oxidoreductase activity							PF01243.23;;PF00970.27	Putative_PNPOx;;FAD_binding_6	Pyridoxamine 5'-phosphate oxidase;;Oxidoreductase FAD-binding domain			22898277
gene-AOL_s00097g156	AOL_s00097g156	uncharacterized protein	942	0.10738	-3.2192	0	0	yes	down	XP_011124291.1	hypothetical protein AOL_s00097g156 [Orbilia oligospora ATCC 24927]	GO:0016021	cellular_component	integral component of membrane							PF11309.11	DUF3112	Protein of unknown function (DUF3112			22895184
gene-AOL_s00193g141	AOL_s00193g141	uncharacterized protein	1173	0.107454	-3.21821	2.07118906016e-244	3.42856927231e-243	yes	down	XP_011127054.1	hypothetical protein AOL_s00193g141 [Orbilia oligospora ATCC 24927]								ENOG4111NVV	S:Function unknown						22897946
gene-AOL_s00076g675	AOL_s00076g675	uncharacterized protein	666	0.107989	-3.21105	0	0	yes	down	XP_011121529.1	hypothetical protein AOL_s00076g675 [Orbilia oligospora ATCC 24927]	GO:0061688;;GO:0016310;;GO:0046316;;GO:0005524;;GO:0046177	biological_process;;biological_process;;molecular_function;;molecular_function;;biological_process	glycolytic process via Entner-Doudoroff Pathway;;phosphorylation;;gluconokinase activity;;ATP binding;;D-gluconate catabolic process	K00851	idnK, gntK	map00030	Pentose phosphate pathway	COG3265	G:Carbohydrate transport and metabolism	PF01202.25;;PF13671.9;;PF13238.9;;PF02224.21	SKI;;AAA_33;;AAA_18;;Cytidylate_kin	Shikimate kinase;;AAA domain;;AAA domain;;Cytidylate kinase	sp|Q10242|GNTK_SCHPO	Probable gluconokinase OS=Schizosaccharomyces pombe (strain 972 / ATCC 24843) OX=284812 GN=SPAC4G9.12 PE=3 SV=1	22892479
gene-AOL_s00210g28	AOL_s00210g28	uncharacterized protein	510	0.108727	-3.20122	0	0	yes	down	XP_011127132.1	hypothetical protein AOL_s00210g28 [Orbilia oligospora ATCC 24927]	GO:0004867	molecular_function	serine-type endopeptidase inhibitor activity							PF16850.8	Inhibitor_I66	Peptidase inhibitor I66			22898290
gene-AOL_s00078g475	AOL_s00078g475	uncharacterized protein	840	0.109237	-3.19447	3.92897992508e-294	7.37650166615e-293	yes	down	XP_011122040.1	hypothetical protein AOL_s00078g475 [Orbilia oligospora ATCC 24927]	GO:0003824;;GO:0016853	molecular_function;;molecular_function	catalytic activity;;isomerase activity	K07517	ECI1_2	map00071	Fatty acid degradation	ENOG410YFAM	S:Function unknown	PF00378.23	ECH_1	Enoyl-CoA hydratase/isomerase	sp|O23299|ECI2_ARATH	Enoyl-CoA delta isomerase 2, peroxisomal OS=Arabidopsis thaliana OX=3702 GN=ECI2 PE=1 SV=1	22892968
gene-AOL_s00215g892	AOL_s00215g892	uncharacterized protein	945	0.109499	-3.19101	1.22175855334e-185	1.63759336108e-184	yes	down	XP_011128396.1	hypothetical protein AOL_s00215g892 [Orbilia oligospora ATCC 24927]	GO:0003824;;GO:0016853;;GO:0004300	molecular_function;;molecular_function;;molecular_function	catalytic activity;;isomerase activity;;enoyl-CoA hydratase activity					COG1024	I:Lipid transport and metabolism	PF00378.23;;PF16113.8	ECH_1;;ECH_2	Enoyl-CoA hydratase/isomerase;;Enoyl-CoA hydratase/isomerase	sp|Q589W8|ACTT3_ALTAL	Enoyl-CoA hydratase ACTT3 OS=Alternaria alternata OX=5599 GN=ACTT3 PE=3 SV=1	22899370
gene-AOL_s00083g5	AOL_s00083g5	uncharacterized protein	516	0.110031	-3.18402	5.49105216271e-227	8.61413937932e-226	yes	down	XP_011123487.1	hypothetical protein AOL_s00083g5 [Orbilia oligospora ATCC 24927]	GO:0016021	cellular_component	integral component of membrane					ENOG410Y0S1	S:Function unknown	PF12273.11	RCR	Chitin synthesis regulation, resistance to Congo red			22894912
gene-AOL_s00075g86	AOL_s00075g86	uncharacterized protein	342	0.110171	-3.18219	2.71102020471e-129	2.82263462782e-128	yes	down	XP_011120699.1	hypothetical protein AOL_s00075g86 [Orbilia oligospora ATCC 24927]															22891827
gene-AOL_s00075g60	AOL_s00075g60	uncharacterized protein	1848	0.110667	-3.1757	6.24209683651e-241	1.02520823629e-239	yes	down	XP_011120673.1	hypothetical protein AOL_s00075g60 [Orbilia oligospora ATCC 24927]	GO:0016021	cellular_component	integral component of membrane							PF13854.9;;PF13415.9;;PF01344.28;;PF13964.9	Kelch_5;;Kelch_3;;Kelch_1;;Kelch_6	Kelch motif;;Galactose oxidase, central domain;;Kelch motif;;Kelch motif	sp|D4AYG1|KLDC1_ARTBC	Kelch repeat-containing protein ARB_01230 OS=Arthroderma benhamiae (strain ATCC MYA-4681 / CBS 112371) OX=663331 GN=ARB_01230 PE=1 SV=1	22891799
gene-AOL_s00188g116	AOL_s00188g116	uncharacterized protein	1779	0.111477	-3.16518	0	0	yes	down	XP_011126667.1	hypothetical protein AOL_s00188g116 [Orbilia oligospora ATCC 24927]	GO:0022857;;GO:0016021	molecular_function;;cellular_component	transmembrane transporter activity;;integral component of membrane	K08157	TPO1					PF07690.19;;PF00083.27	MFS_1;;Sugar_tr	Major Facilitator Superfamily;;Sugar (and other) transporter	sp|G1UB37|FLU1_CANAL	Major facilitator superfamily multidrug transporter FLU1 OS=Candida albicans (strain SC5314 / ATCC MYA-2876) OX=237561 GN=FLU1 PE=2 SV=1	22897556
gene-AOL_s00080g257	AOL_s00080g257	uncharacterized protein	930	0.111662	-3.16279	0	0	yes	down	XP_011122934.1	hypothetical protein AOL_s00080g257 [Orbilia oligospora ATCC 24927]	GO:0016021	cellular_component	integral component of membrane												22893838
gene-AOL_s00080g360	AOL_s00080g360	uncharacterized protein	912	0.113041	-3.14509	1.02338823827e-185	1.37346030187e-184	yes	down	XP_011123037.1	hypothetical protein AOL_s00080g360 [Orbilia oligospora ATCC 24927]								COG2998	P:Inorganic ion transport and metabolism	PF12849.10	PBP_like_2	PBP superfamily domain	sp|Q93KD6|TUPA_PEPAC	Tungstate-binding protein TupA OS=Peptoclostridium acidaminophilum OX=1731 GN=tupA PE=1 SV=1	22893953
gene-AOL_s00054g83	AOL_s00054g83	uncharacterized protein	723	0.113274	-3.14212	0.0027816200232	0.00464636354344	yes	down	XP_011119701.1	hypothetical protein AOL_s00054g83 [Orbilia oligospora ATCC 24927]															22891415
gene-AOL_s00083g429	AOL_s00083g429	uncharacterized protein	591	0.113763	-3.13589	1.64797052765e-13	4.5803629999e-13	yes	down	XP_011123910.1	hypothetical protein AOL_s00083g429 [Orbilia oligospora ATCC 24927]															22894834
gene-AOL_s00215g57	AOL_s00215g57	uncharacterized protein	1236	0.113997	-3.13293	0	0	yes	down	XP_011127561.1	hypothetical protein AOL_s00215g57 [Orbilia oligospora ATCC 24927]	GO:0016021	cellular_component	integral component of membrane					ENOG410XQ3V	S:Function unknown	PF03619.19	Solute_trans_a	Organic solute transporter Ostalpha	sp|Q54PI4|T1841_DICDI	Transmembrane protein 184 homolog DDB_G0284525 OS=Dictyostelium discoideum OX=44689 GN=tmem184A PE=3 SV=1	22899012
gene-AOL_s00076g78	AOL_s00076g78	uncharacterized protein	1044	0.114008	-3.13279	3.43013758584e-62	2.16602250081e-61	yes	down	XP_011120933.1	hypothetical protein AOL_s00076g78 [Orbilia oligospora ATCC 24927]															22892527
gene-AOL_s00007g41	AOL_s00007g41	uncharacterized protein	1893	0.114578	-3.1256	4.04132609769e-06	8.26133957834e-06	yes	down	XP_011118244.1	hypothetical protein AOL_s00007g41 [Orbilia oligospora ATCC 24927]	GO:0016021	cellular_component	integral component of membrane												22889534
gene-AOL_s00083g116	AOL_s00083g116	uncharacterized protein	324	0.114583	-3.12554	0.000906539957328	0.0015886019122	yes	down	XP_011123597.1	hypothetical protein AOL_s00083g116 [Orbilia oligospora ATCC 24927]															22894487
gene-AOL_s00081g28	AOL_s00081g28	uncharacterized protein	426	0.115041	-3.11978	4.16862721699e-68	2.7937255838e-67	yes	down	XP_011123149.1	hypothetical protein AOL_s00081g28 [Orbilia oligospora ATCC 24927]															22894306
gene-AOL_s00054g53	AOL_s00054g53	uncharacterized protein	1293	0.115745	-3.11097	0	0	yes	down	XP_011119671.1	hypothetical protein AOL_s00054g53 [Orbilia oligospora ATCC 24927]	GO:0008270	molecular_function	zinc ion binding	K24684	ZFAND1			ENOG4111JCH	S:Function unknown	PF01428.19	zf-AN1	AN1-like Zinc finger	sp|Q8TCF1|ZFAN1_HUMAN	AN1-type zinc finger protein 1 OS=Homo sapiens OX=9606 GN=ZFAND1 PE=1 SV=1	22891082
gene-AOL_s00097g301	AOL_s00097g301	uncharacterized protein	519	0.11589	-3.10917	1.48730811974e-142	1.65003157682e-141	yes	down	XP_011124436.1	hypothetical protein AOL_s00097g301 [Orbilia oligospora ATCC 24927]				K09983	K09983			COG3812	S:Function unknown	PF09351.13	DUF1993	Domain of unknown function (DUF1993			22895346
gene-AOL_s00173g44	AOL_s00173g44	uncharacterized protein	1752	0.115979	-3.10806	1.00498632122e-68	6.77413708493e-68	yes	down	XP_011126088.1	hypothetical protein AOL_s00173g44 [Orbilia oligospora ATCC 24927]	GO:0022857;;GO:0016021	molecular_function;;cellular_component	transmembrane transporter activity;;integral component of membrane					ENOG410XNQK	G:Carbohydrate transport and metabolism	PF07690.19;;PF00083.27	MFS_1;;Sugar_tr	Major Facilitator Superfamily;;Sugar (and other) transporter	sp|A1CFL0|PATC_ASPCL	Efflux pump patC OS=Aspergillus clavatus (strain ATCC 1007 / CBS 513.65 / DSM 816 / NCTC 3887 / NRRL 1 / QM 1276 / 107) OX=344612 GN=patC PE=1 SV=1	22897363
gene-AOL_s00079g378	AOL_s00079g378	uncharacterized protein	516	0.116291	-3.10418	1.05444339285e-35	4.7658843273e-35	yes	down	XP_011122555.1	hypothetical protein AOL_s00079g378 [Orbilia oligospora ATCC 24927]															22893472
gene-AOL_s00083g68	AOL_s00083g68	uncharacterized protein	900	0.117801	-3.08558	4.39833160886e-97	3.78054793079e-96	yes	down	XP_011123549.1	hypothetical protein AOL_s00083g68 [Orbilia oligospora ATCC 24927]	GO:0050832;;GO:0016021;;GO:0042742	biological_process;;cellular_component;;biological_process	defense response to fungus;;integral component of membrane;;defense response to bacterium							PF05630.14	NPP1	Necrosis inducing protein (NPP1			22894948
gene-AOL_s00079g135	AOL_s00079g135	uncharacterized protein	1206	0.118002	-3.08312	1.24231023363e-127	1.28075107092e-126	yes	down	XP_011122312.1	hypothetical protein AOL_s00079g135 [Orbilia oligospora ATCC 24927]	GO:0016021;;GO:0046873;;GO:0015693	cellular_component;;molecular_function;;biological_process	integral component of membrane;;metal ion transmembrane transporter activity;;magnesium ion transport					ENOG4111HQG	S:Function unknown	PF01544.21	CorA	CorA-like Mg2+ transporter protein	sp|L7WRZ2|NOTM_ASPVE	Notoamide biosynthesis cluster protein M' OS=Aspergillus versicolor OX=46472 GN=notM' PE=1 SV=1	22893203
gene-AOL_s00080g217	AOL_s00080g217	uncharacterized protein	1230	0.11802	-3.0829	2.16738415913e-33	9.47384287798e-33	yes	down	XP_011122894.1	hypothetical protein AOL_s00080g217 [Orbilia oligospora ATCC 24927]	GO:0016021	cellular_component	integral component of membrane												22893794
gene-AOL_s00109g135	AOL_s00109g135	uncharacterized protein	2250	0.11836	-3.07874	0	0	yes	down	XP_011124918.1	hypothetical protein AOL_s00109g135 [Orbilia oligospora ATCC 24927]	GO:0006511	biological_process	ubiquitin-dependent protein catabolic process					ENOG4111FDX	O:Posttranslational modification, protein turnover, chaperones	PF03152.17;;PF16558.8	UFD1;;AZUL	Ubiquitin fusion degradation protein UFD1;;Amino-terminal Zinc-binding domain of ubiquitin ligase E3A	sp|P53044|UFD1_YEAST	Ubiquitin fusion degradation protein 1 OS=Saccharomyces cerevisiae (strain ATCC 204508 / S288c) OX=559292 GN=UFD1 PE=1 SV=1	22895809
gene-AOL_s00173g69	AOL_s00173g69	uncharacterized protein	1482	0.118478	-3.07731	1.33813012415e-234	2.15393798358e-233	yes	down	XP_011126113.1	hypothetical protein AOL_s00173g69 [Orbilia oligospora ATCC 24927]										PF12937.10	F-box-like	F-box-like			22897390
gene-AOL_s00054g974	AOL_s00054g974	uncharacterized protein	777	0.118633	-3.07542	3.53736502717e-271	6.28166598311e-270	yes	down	XP_011120592.1	hypothetical protein AOL_s00054g974 [Orbilia oligospora ATCC 24927]								ENOG410YYMP	S:Function unknown						22891575
gene-AOL_s00110g310	AOL_s00110g310	uncharacterized protein	1848	0.118828	-3.07305	2.45345128696e-81	1.84580439116e-80	yes	down	XP_011125302.1	hypothetical protein AOL_s00110g310 [Orbilia oligospora ATCC 24927]	GO:0050660;;GO:0016614	molecular_function;;molecular_function	flavin adenine dinucleotide binding;;oxidoreductase activity, acting on CH-OH group of donors	K17066	MOX	map00680	Methane metabolism	COG2303	E:Amino acid transport and metabolism	PF00732.22;;PF05199.16;;PF05834.15;;PF00890.27	GMC_oxred_N;;GMC_oxred_C;;Lycopene_cycl;;FAD_binding_2	GMC oxidoreductase;;GMC oxidoreductase;;Lycopene cyclase protein;;FAD binding domain	sp|Q00922|ALOX_CANBO	Alcohol oxidase OS=Candida boidinii OX=5477 GN=AOD1 PE=1 SV=1	22896213
gene-AOL_s00188g225	AOL_s00188g225	uncharacterized protein	2163	0.120055	-3.05824	0.00453431424773	0.00741586847903	yes	down	XP_011126775.1	hypothetical protein AOL_s00188g225 [Orbilia oligospora ATCC 24927]								ENOG410YBJD;;ENOG410YBDW;;ENOG410Z5C7	S:Function unknown;;S:Function unknown;;S:Function unknown	PF01823.22	MACPF	MAC/Perforin domain			22897676
gene-AOL_s00169g170	AOL_s00169g170	uncharacterized protein	1089	0.120158	-3.05699	0	0	yes	down	XP_011125829.1	hypothetical protein AOL_s00169g170 [Orbilia oligospora ATCC 24927]	GO:0016021	cellular_component	integral component of membrane							PF05045.15	RgpF	Rhamnan synthesis protein F			22896724
gene-AOL_s00004g415	AOL_s00004g415	uncharacterized protein	1215	0.12036	-3.05458	0	0	yes	down	XP_011117366.1	hypothetical protein AOL_s00004g415 [Orbilia oligospora ATCC 24927]				K20523	SH3YL1			COG2930	S:Function unknown	PF04366.15;;PF00018.31;;PF07653.20;;PF14604.9	Ysc84;;SH3_1;;SH3_2;;SH3_9	Las17-binding protein actin regulator;;SH3 domain;;Variant SH3 domain;;Variant SH3 domain	sp|Q9URW6|YIE2_SCHPO	SH3 domain-containing protein PJ696.02 OS=Schizosaccharomyces pombe (strain 972 / ATCC 24843) OX=284812 GN=SPAPJ696.02 PE=1 SV=1	22888288
gene-AOL_s00007g314	AOL_s00007g314	uncharacterized protein	417	0.120494	-3.05297	0	0	yes	down	XP_011118517.1	hypothetical protein AOL_s00007g314 [Orbilia oligospora ATCC 24927]															22889428
gene-AOL_s00215g767	AOL_s00215g767	uncharacterized protein	303	0.120641	-3.05121	0.00473972138013	0.00772772656275	yes	down	XP_011128271.1	hypothetical protein AOL_s00215g767 [Orbilia oligospora ATCC 24927]															22899231
gene-AOL_s00076g429	AOL_s00076g429	uncharacterized protein	1431	0.120668	-3.05088	1.56320094218e-06	3.26678492397e-06	yes	down	XP_011121283.1	hypothetical protein AOL_s00076g429 [Orbilia oligospora ATCC 24927]															22892206
gene-AOL_s00004g376	AOL_s00004g376	uncharacterized protein	1233	0.122613	-3.02782	0	0	yes	down	XP_011117328.1	hypothetical protein AOL_s00004g376 [Orbilia oligospora ATCC 24927]	GO:0071555;;GO:0016020;;GO:0005975;;GO:0004553	biological_process;;cellular_component;;biological_process;;molecular_function	cell wall organization;;membrane;;carbohydrate metabolic process;;hydrolase activity, hydrolyzing O-glycosyl compounds					COG2273	G:Carbohydrate transport and metabolism	PF00722.24	Glyco_hydro_16	Glycosyl hydrolases family 16	sp|Q8J0P4|CRF1_ASPFU	Probable glycosidase crf1 OS=Neosartorya fumigata (strain ATCC MYA-4609 / Af293 / CBS 101355 / FGSC A1100) OX=330879 GN=crf1 PE=1 SV=2	22888245
gene-AOL_s00007g287	AOL_s00007g287	uncharacterized protein	3360	0.123015	-3.02309	0	0	yes	down	XP_011118490.1	hypothetical protein AOL_s00007g287 [Orbilia oligospora ATCC 24927]	GO:0070330;;GO:0020037;;GO:0016021;;GO:0003958;;GO:0010181;;GO:0005506	molecular_function;;molecular_function;;cellular_component;;molecular_function;;molecular_function;;molecular_function	aromatase activity;;heme binding;;integral component of membrane;;NADPH-hemoprotein reductase activity;;FMN binding;;iron ion binding	K14338	cypD_E, CYP102A, CYP505	map00380;;map00071	Tryptophan metabolism;;Fatty acid degradation	COG0369	P:Inorganic ion transport and metabolism	PF00067.25;;PF00667.23;;PF00258.28;;PF00175.24	p450;;FAD_binding_1;;Flavodoxin_1;;NAD_binding_1	Cytochrome P450;;FAD binding domain;;Flavodoxin;;Oxidoreductase NAD-binding domain	sp|Q2UNA2|C505_ASPOR	Bifunctional cytochrome P450/NADPH--P450 reductase OS=Aspergillus oryzae (strain ATCC 42149 / RIB 40) OX=510516 GN=CYP505A3 PE=2 SV=1	22889397
gene-AOL_s00004g230	AOL_s00004g230	uncharacterized protein	990	0.123201	-3.02092	0	0	yes	down	XP_011117182.1	hypothetical protein AOL_s00004g230 [Orbilia oligospora ATCC 24927]	GO:0016021;;GO:0005886	cellular_component;;cellular_component	integral component of membrane;;plasma membrane					ENOG4111XWY	S:Function unknown	PF06687.15	SUR7	SUR7/PalI family	sp|O13729|PUN1_SCHPO	SUR7 family protein pun1 OS=Schizosaccharomyces pombe (strain 972 / ATCC 24843) OX=284812 GN=pun1 PE=3 SV=1	22888084
gene-AOL_s00215g7	AOL_s00215g7	uncharacterized protein	699	0.123463	-3.01785	0	0	yes	down	XP_011127511.1	hypothetical protein AOL_s00215g7 [Orbilia oligospora ATCC 24927]	GO:0005886;;GO:0003924;;GO:0007165;;GO:0005525	cellular_component;;molecular_function;;biological_process;;molecular_function	plasma membrane;;GTPase activity;;signal transduction;;GTP binding	K07827	KRAS, KRAS2	map04213;;map04113;;map04138	Longevity regulating pathway - multiple species;;Meiosis - yeast;;Autophagy - yeast	COG1100	S:Function unknown	PF00071.25;;PF08477.16;;PF00025.24	Ras;;Roc;;Arf	Ras family;;Ras of Complex, Roc, domain of DAPkinase;;ADP-ribosylation factor family	sp|G4N1S3|RAS1_MAGO7	Ras-like protein 1 OS=Magnaporthe oryzae (strain 70-15 / ATCC MYA-4617 / FGSC 8958) OX=242507 GN=RAS1 PE=1 SV=1	22899156
gene-AOL_s00004g586	AOL_s00004g586	uncharacterized protein	1812	0.123588	-3.01639	0	0	yes	down	XP_011117537.1	hypothetical protein AOL_s00004g586 [Orbilia oligospora ATCC 24927]	GO:0045436;;GO:0046905;;GO:0016021;;GO:0004311;;GO:0016767;;GO:0016117;;GO:0016872	molecular_function;;molecular_function;;cellular_component;;molecular_function;;molecular_function;;biological_process;;molecular_function	lycopene beta cyclase activity;;phytoene synthase activity;;integral component of membrane;;farnesyltranstransferase activity;;geranylgeranyl-diphosphate geranylgeranyltransferase activity;;carotenoid biosynthetic process;;intramolecular lyase activity	K17841	AL2	map00906	Carotenoid biosynthesis	COG1562	I:Lipid transport and metabolism	PF00494.22;;PF18916.3	SQS_PSY;;Lycopene_cyc	Squalene/phytoene synthase;;Lycopene cyclase	sp|Q0V6M5|LCPS_PHANO	Bifunctional lycopene cyclase/phytoene synthase OS=Phaeosphaeria nodorum (strain SN15 / ATCC MYA-4574 / FGSC 10173) OX=321614 GN=SNOG_00339 PE=3 SV=1	22888477
gene-AOL_s00004g420	AOL_s00004g420	uncharacterized protein	831	0.123693	-3.01516	3.27055868668e-05	6.36228237567e-05	yes	down	XP_011117371.1	hypothetical protein AOL_s00004g420 [Orbilia oligospora ATCC 24927]															22888294
gene-AOL_s00043g422	AOL_s00043g422	uncharacterized protein	1392	0.123958	-3.01208	6.58549946936e-43	3.32282773706e-42	yes	down	XP_011119210.1	hypothetical protein AOL_s00043g422 [Orbilia oligospora ATCC 24927]	GO:0022857;;GO:0016021	molecular_function;;cellular_component	transmembrane transporter activity;;integral component of membrane												22890133
gene-AOL_s00078g38	AOL_s00078g38	uncharacterized protein	1257	0.124318	-3.0079	0	0	yes	down	XP_011121603.1	hypothetical protein AOL_s00078g38 [Orbilia oligospora ATCC 24927]	GO:0016021;;GO:0016747;;GO:0003988	cellular_component;;molecular_function;;molecular_function	integral component of membrane;;transferase activity, transferring acyl groups other than amino-acyl groups;;acetyl-CoA C-acyltransferase activity	K07513	ACAA1	map04146;;map00592;;map00280;;map01040;;map00071	Peroxisome;;alpha-Linolenic acid metabolism;;Valine, leucine and isoleucine degradation;;Biosynthesis of unsaturated fatty acids;;Fatty acid degradation	COG0183	I:Lipid transport and metabolism	PF00108.26;;PF02803.21	Thiolase_N;;Thiolase_C	Thiolase, N-terminal domain;;Thiolase, C-terminal domain	sp|Q05493|THIK_YARLI	3-ketoacyl-CoA thiolase, peroxisomal OS=Yarrowia lipolytica (strain CLIB 122 / E 150) OX=284591 GN=POT1 PE=3 SV=1	22892862
gene-AOL_s00215g876	AOL_s00215g876	uncharacterized protein	930	0.124349	-3.00754	2.77402242165e-31	1.16267433368e-30	yes	down	XP_011128380.1	hypothetical protein AOL_s00215g876 [Orbilia oligospora ATCC 24927]								COG0702;;COG0702	G:Carbohydrate transport and metabolism;;M:Cell wall/membrane/envelope biogenesis	PF05368.16;;PF13460.9;;PF01370.24;;PF02254.21	NmrA;;NAD_binding_10;;Epimerase;;TrkA_N	NmrA-like family;;NAD(P)H-binding;;NAD dependent epimerase/dehydratase family;;TrkA-N domain	sp|Q8K2T1|NMRL1_MOUSE	NmrA-like family domain-containing protein 1 OS=Mus musculus OX=10090 GN=Nmral1 PE=1 SV=1	22899352
gene-AOL_s00188g295	AOL_s00188g295	uncharacterized protein	759	0.124727	-3.00316	6.36271099729e-29	2.55555499107e-28	yes	down	XP_011126845.1	hypothetical protein AOL_s00188g295 [Orbilia oligospora ATCC 24927]															22897753
gene-AOL_s00210g299	AOL_s00210g299	uncharacterized protein	1617	0.124755	-3.00283	1.10217503883e-126	1.13294094344e-125	yes	down	XP_011127402.1	hypothetical protein AOL_s00210g299 [Orbilia oligospora ATCC 24927]	GO:0004497;;GO:0020037;;GO:0016021;;GO:0016705;;GO:0008152;;GO:0005506	molecular_function;;molecular_function;;cellular_component;;molecular_function;;biological_process;;molecular_function	monooxygenase activity;;heme binding;;integral component of membrane;;oxidoreductase activity, acting on paired donors, with incorporation or reduction of molecular oxygen;;metabolic process;;iron ion binding					COG2124	Q:Secondary metabolites biosynthesis, transport and catabolism	PF00067.25	p450	Cytochrome P450	sp|A0A3G9HB50|ALT8_ALTAL	Cytochrome P450 monooxygenase ALT8 OS=Alternaria alternata OX=5599 GN=ALT8 PE=3 SV=1	22898310
gene-AOL_s00004g587	AOL_s00004g587	uncharacterized protein	1551	0.124834	-3.00191	2.41014558352e-47	1.29449733363e-46	yes	down	XP_011117538.1	hypothetical protein AOL_s00004g587 [Orbilia oligospora ATCC 24927]															22888478
gene-AOL_s00080g269	AOL_s00080g269	uncharacterized protein	303	0.125782	-2.99101	3.56808912353e-166	4.32914397127e-165	yes	down	XP_011122946.1	hypothetical protein AOL_s00080g269 [Orbilia oligospora ATCC 24927]	GO:0016021	cellular_component	integral component of membrane												22893851
gene-AOL_s00188g361	AOL_s00188g361	uncharacterized protein	438	0.125807	-2.99071	0.000260296389645	0.000476506298504	yes	down	XP_011126911.1	hypothetical protein AOL_s00188g361 [Orbilia oligospora ATCC 24927]								ENOG41129XF	S:Function unknown						22897827
gene-AOL_s00054g770	AOL_s00054g770	uncharacterized protein	936	0.125862	-2.99008	0	0	yes	down	XP_011120388.1	hypothetical protein AOL_s00054g770 [Orbilia oligospora ATCC 24927]	GO:0016021;;GO:0003839	cellular_component;;molecular_function	integral component of membrane;;gamma-glutamylcyclotransferase activity					ENOG4111PDB	S:Function unknown	PF13772.9	AIG2_2	AIG2-like family	sp|E9R9Y3|GLIK_ASPFU	Gamma-glutamyl cyclotransferase gliK OS=Neosartorya fumigata (strain ATCC MYA-4609 / Af293 / CBS 101355 / FGSC A1100) OX=330879 GN=gliK PE=3 SV=1	22891349
gene-AOL_s00188g66	AOL_s00188g66	uncharacterized protein	1419	0.126083	-2.98755	0	0	yes	down	XP_011126617.1	hypothetical protein AOL_s00188g66 [Orbilia oligospora ATCC 24927]	GO:0043130	molecular_function	ubiquitin binding					ENOG4111HCV	S:Function unknown	PF02845.19	CUE	CUE domain	sp|O14319|CUE5_SCHPO	CUE domain-containing protein 5 OS=Schizosaccharomyces pombe (strain 972 / ATCC 24843) OX=284812 GN=SPBC16E9.02c PE=4 SV=1	22897861
gene-AOL_s00079g310	AOL_s00079g310	uncharacterized protein	549	0.126136	-2.98695	3.43773598331e-28	1.3630162125e-27	yes	down	XP_011122487.1	hypothetical protein AOL_s00079g310 [Orbilia oligospora ATCC 24927]															22893398
gene-AOL_s00007g66	AOL_s00007g66	uncharacterized protein	2088	0.126198	-2.98624	3.73910891286e-09	8.82436429964e-09	yes	down	XP_011118269.1	hypothetical protein AOL_s00007g66 [Orbilia oligospora ATCC 24927]	GO:0016787;;GO:0004104	molecular_function;;molecular_function	hydrolase activity;;cholinesterase activity					COG2272	I:Lipid transport and metabolism	PF00135.31;;PF07859.16;;PF20434.1	COesterase;;Abhydrolase_3;;BD-FAE	Carboxylesterase family;;alpha/beta hydrolase fold;;BD-FAE	sp|Q9NDG8|ACE4_CAEBR	Acetylcholinesterase 4 OS=Caenorhabditis briggsae OX=6238 GN=ace-4 PE=2 SV=1	22889733
gene-AOL_s00176g53	AOL_s00176g53	uncharacterized protein	3936	0.126667	-2.98089	0.000176234180805	0.000327185163197	yes	down	XP_011126491.1	hypothetical protein AOL_s00176g53 [Orbilia oligospora ATCC 24927]															22897484
gene-AOL_s00215g851	AOL_s00215g851	uncharacterized protein	1137	0.126926	-2.97794	0	0	yes	down	XP_011128355.1	hypothetical protein AOL_s00215g851 [Orbilia oligospora ATCC 24927]	GO:0015940;;GO:0003864	biological_process;;molecular_function	pantothenate biosynthetic process;;3-methyl-2-oxobutanoate hydroxymethyltransferase activity	K00606	panB	map00770;;map01240	Pantothenate and CoA biosynthesis;;Biosynthesis of cofactors	COG0413	H:Coenzyme transport and metabolism	PF02548.18;;PF13714.9	Pantoate_transf;;PEP_mutase	Ketopantoate hydroxymethyltransferase;;Phosphoenolpyruvate phosphomutase	sp|Q9Y7B6|PANB_EMENI	3-methyl-2-oxobutanoate hydroxymethyltransferase OS=Emericella nidulans (strain FGSC A4 / ATCC 38163 / CBS 112.46 / NRRL 194 / M139) OX=227321 GN=panB PE=1 SV=1	22899325
gene-AOL_s00081g245	AOL_s00081g245	uncharacterized protein	858	0.127279	-2.97393	0	0	yes	down	XP_011123364.1	hypothetical protein AOL_s00081g245 [Orbilia oligospora ATCC 24927]	GO:0003676;;GO:0019722	molecular_function;;biological_process	nucleic acid binding;;calcium-mediated signaling					ENOG4111KYI	S:Function unknown	PF04847.15	Calcipressin	Calcipressin	sp|Q14206|RCAN2_HUMAN	Calcipressin-2 OS=Homo sapiens OX=9606 GN=RCAN2 PE=2 SV=3	22894268
gene-AOL_s00054g394	AOL_s00054g394	uncharacterized protein	4098	0.127344	-2.97319	0	0	yes	down	XP_011120012.1	hypothetical protein AOL_s00054g394 [Orbilia oligospora ATCC 24927]				K14862	URB2			ENOG410Y7NS	S:Function unknown	PF10441.12	Urb2	Urb2/Npa2 family	sp|P47108|URB2_YEAST	Nucleolar pre-ribosomal-associated protein 2 OS=Saccharomyces cerevisiae (strain ATCC 204508 / S288c) OX=559292 GN=URB2 PE=1 SV=1	22890931
gene-AOL_s00097g530	AOL_s00097g530	uncharacterized protein	864	0.127446	-2.97204	0	0	yes	down	XP_011124665.1	hypothetical protein AOL_s00097g530 [Orbilia oligospora ATCC 24927]	GO:0003723	molecular_function	RNA binding					ENOG4111ICI	S:Function unknown	PF00076.25	RRM_1	RNA recognition motif. (a.k.a. RRM, RBD, or RNP domain	sp|P87216|VIPI_SCHPO	Protein vip1 OS=Schizosaccharomyces pombe (strain 972 / ATCC 24843) OX=284812 GN=vip1 PE=1 SV=1	22895600
gene-AOL_s00193g118	AOL_s00193g118	uncharacterized protein	2046	0.127807	-2.96796	0	0	yes	down	XP_011127031.1	hypothetical protein AOL_s00193g118 [Orbilia oligospora ATCC 24927]	GO:0003847;;GO:0016042	molecular_function;;biological_process	1-alkyl-2-acetylglycerophosphocholine esterase activity;;lipid catabolic process	K01062	PLA2G7, PAFAH	map00565	Ether lipid metabolism	ENOG4111FH0	I:Lipid transport and metabolism	PF03403.16;;PF12740.10	PAF-AH_p_II;;Chlorophyllase2	Platelet-activating factor acetylhydrolase, isoform II;;Chlorophyllase enzyme	sp|P70683|PAFA_CAVPO	Platelet-activating factor acetylhydrolase OS=Cavia porcellus OX=10141 GN=PLA2G7 PE=2 SV=1	22897920
gene-AOL_s00081g255	AOL_s00081g255	uncharacterized protein	1152	0.12802	-2.96556	0	0	yes	down	XP_011123374.1	hypothetical protein AOL_s00081g255 [Orbilia oligospora ATCC 24927]	GO:0006644;;GO:0016021	biological_process;;cellular_component	phospholipid metabolic process;;integral component of membrane					COG0671	I:Lipid transport and metabolism	PF01569.24	PAP2	PAP2 superfamily	sp|Q05521|DPP1_YEAST	Diacylglycerol pyrophosphate phosphatase 1 OS=Saccharomyces cerevisiae (strain ATCC 204508 / S288c) OX=559292 GN=DPP1 PE=1 SV=1	22894279
gene-AOL_s00080g103	AOL_s00080g103	uncharacterized protein	945	0.128587	-2.95918	3.79106494765e-10	9.33096309231e-10	yes	down	XP_011122780.1	hypothetical protein AOL_s00080g103 [Orbilia oligospora ATCC 24927]	GO:0051213	molecular_function	dioxygenase activity					ENOG410XWF6	S:Function unknown	PF05721.16	PhyH	Phytanoyl-CoA dioxygenase (PhyH	sp|Q6L732|KANJ_STRKN	Kanamycin B dioxygenase OS=Streptomyces kanamyceticus OX=1967 GN=kanJ PE=1 SV=1	22893668
gene-AOL_s00054g502	AOL_s00054g502	uncharacterized protein	1470	0.129002	-2.95454	1.90822004521e-175	2.42748719691e-174	yes	down	XP_011120120.1	hypothetical protein AOL_s00054g502 [Orbilia oligospora ATCC 24927]	GO:0005096	molecular_function	GTPase activator activity					ENOG410XQ9Y	S:Function unknown	PF11704.11	Folliculin	Vesicle coat protein involved in Golgi to plasma membrane transport	sp|O74769|BHD1_SCHPO	Folliculin-like protein bhd1 OS=Schizosaccharomyces pombe (strain 972 / ATCC 24843) OX=284812 GN=bhd1 PE=3 SV=1	22891052
gene-AOL_s00006g263	AOL_s00006g263	uncharacterized protein	1350	0.129268	-2.95156	6.80503617816e-14	1.90959504518e-13	yes	down	XP_011117874.1	hypothetical protein AOL_s00006g263 [Orbilia oligospora ATCC 24927]								ENOG410Y7BG	S:Function unknown	PF00261.23	Tropomyosin	Tropomyosin			22888779
gene-AOL_s00215g823	AOL_s00215g823	uncharacterized protein	744	0.129287	-2.95135	0	0	yes	down	XP_011128327.1	hypothetical protein AOL_s00215g823 [Orbilia oligospora ATCC 24927]								COG1028	S:Function unknown	PF00106.28;;PF13561.9;;PF08659.13	adh_short;;adh_short_C2;;KR	short chain dehydrogenase;;Enoyl-(Acyl carrier protein) reductase;;KR domain	sp|Q4A054|Y0419_STAS1	Uncharacterized oxidoreductase SSP0419 OS=Staphylococcus saprophyticus subsp. saprophyticus (strain ATCC 15305 / DSM 20229 / NCIMB 8711 / NCTC 7292 / S-41) OX=342451 GN=SSP0419 PE=3 SV=1	22899294
gene-AOL_s00004g294	AOL_s00004g294	uncharacterized protein	1218	0.129311	-2.95108	0	0	yes	down	XP_011117246.1	hypothetical protein AOL_s00004g294 [Orbilia oligospora ATCC 24927]								ENOG410Y8QB;;ENOG410YW01	S:Function unknown;;S:Function unknown						22888154
gene-AOL_s00097g208	AOL_s00097g208	uncharacterized protein	1398	0.129575	-2.94815	6.33729750231e-96	5.39415549771e-95	yes	down	XP_011124343.1	hypothetical protein AOL_s00097g208 [Orbilia oligospora ATCC 24927]	GO:0016310;;GO:0016307;;GO:0005524	biological_process;;molecular_function;;molecular_function	phosphorylation;;phosphatidylinositol phosphate kinase activity;;ATP binding	K00889	PIP5K	map04070;;map04144;;map04139;;map04011;;map00562	Phosphatidylinositol signaling system;;Endocytosis;;Mitophagy - yeast;;MAPK signaling pathway - yeast;;Inositol phosphate metabolism	COG5253	T:Signal transduction mechanisms	PF01504.21	PIP5K	Phosphatidylinositol-4-phosphate 5-Kinase	sp|O13853|ITS3_SCHPO	Phosphatidylinositol 4-phosphate 5-kinase its3 OS=Schizosaccharomyces pombe (strain 972 / ATCC 24843) OX=284812 GN=its3 PE=1 SV=3	22895242
gene-AOL_s00169g240	AOL_s00169g240	uncharacterized protein	846	0.129744	-2.94626	2.67346257348e-74	1.88942691641e-73	yes	down	XP_011125899.1	hypothetical protein AOL_s00169g240 [Orbilia oligospora ATCC 24927]				K10457	KLHL20, KLEIP					PF00651.34	BTB	BTB/POZ domain	sp|C9JJ37|BTBDJ_HUMAN	BTB/POZ domain-containing protein 19 OS=Homo sapiens OX=9606 GN=BTBD19 PE=2 SV=1	22896802
gene-AOL_s00054g382	AOL_s00054g382	uncharacterized protein	609	0.13001	-2.94331	6.13981861871e-53	3.51348944402e-52	yes	down	XP_011120000.1	hypothetical protein AOL_s00054g382 [Orbilia oligospora ATCC 24927]	GO:0016021	cellular_component	integral component of membrane							PF10342.12	Kre9_KNH	Kre9/KNH-like N-terminal Ig-like domain			22890918
gene-AOL_s00210g119	AOL_s00210g119	uncharacterized protein	720	0.130957	-2.93283	0	0	yes	down	XP_011127223.1	hypothetical protein AOL_s00210g119 [Orbilia oligospora ATCC 24927]	GO:0016021;;GO:0016491	cellular_component;;molecular_function	integral component of membrane;;oxidoreductase activity					COG0604	C:Energy production and conversion	PF00107.29;;PF08240.15	ADH_zinc_N;;ADH_N	Zinc-binding dehydrogenase;;Alcohol dehydrogenase GroES-like domain	sp|E5AE42|YOGA_LEPMJ	Zinc-type alcohol dehydrogenase-like protein YogA OS=Leptosphaeria maculans (strain JN3 / isolate v23.1.3 / race Av1-4-5-6-7-8) OX=985895 GN=Yog1 PE=2 SV=1	22898112
gene-AOL_s00173g384	AOL_s00173g384	uncharacterized protein	1146	0.131033	-2.932	0	0	yes	down	XP_011126428.1	hypothetical protein AOL_s00173g384 [Orbilia oligospora ATCC 24927]															22897346
gene-AOL_s00193g121	AOL_s00193g121	uncharacterized protein	1647	0.131257	-2.92953	0.000224527546717	0.000413116515216	yes	down	XP_011127034.1	hypothetical protein AOL_s00193g121 [Orbilia oligospora ATCC 24927]	GO:0016021	cellular_component	integral component of membrane					ENOG4111FYX;;ENOG410YH26	S:Function unknown;;S:Function unknown						22897924
gene-AOL_s00097g445	AOL_s00097g445	uncharacterized protein	2049	0.131322	-2.92882	0	0	yes	down	XP_011124580.1	hypothetical protein AOL_s00097g445 [Orbilia oligospora ATCC 24927]	GO:0016021;;GO:0055085	cellular_component;;biological_process	integral component of membrane;;transmembrane transport	K24139	PILS, ECM3			COG0679	S:Function unknown	PF03547.21	Mem_trans	Membrane transport protein	sp|O14197|YDQ4_SCHPO	Uncharacterized transporter C5D6.04 OS=Schizosaccharomyces pombe (strain 972 / ATCC 24843) OX=284812 GN=SPAC5D6.04 PE=3 SV=1	22895505
gene-AOL_s00083g443	AOL_s00083g443	uncharacterized protein	1680	0.131611	-2.92565	0	0	yes	down	XP_011123924.1	hypothetical protein AOL_s00083g443 [Orbilia oligospora ATCC 24927]	GO:0016021;;GO:0006865;;GO:0055085	cellular_component;;biological_process;;biological_process	integral component of membrane;;amino acid transport;;transmembrane transport	K16261	YAT			COG0833	E:Amino acid transport and metabolism	PF00324.24;;PF13520.9	AA_permease;;AA_permease_2	Amino acid permease;;Amino acid permease	sp|P18696|PUTX_EMENI	Proline-specific permease OS=Emericella nidulans (strain FGSC A4 / ATCC 38163 / CBS 112.46 / NRRL 194 / M139) OX=227321 GN=prnB PE=2 SV=2	22894850
gene-AOL_s00215g519	AOL_s00215g519	uncharacterized protein	870	0.132108	-2.92021	0	0	yes	down	XP_011128023.1	hypothetical protein AOL_s00215g519 [Orbilia oligospora ATCC 24927]	GO:0061630;;GO:0000209	molecular_function;;biological_process	ubiquitin protein ligase activity;;protein polyubiquitination	K09561	STUB1, CHIP	map04120;;map04141	Ubiquitin mediated proteolysis;;Protein processing in endoplasmic reticulum	ENOG410ZC2R	O:Posttranslational modification, protein turnover, chaperones	PF04564.18;;PF18391.4;;PF13414.9;;PF00515.31	U-box;;CHIP_TPR_N;;TPR_11;;TPR_1	U-box domain;;CHIP N-terminal tetratricopeptide repeat domain;;TPR repeat;;Tetratricopeptide repeat	sp|Q9WUD1|CHIP_MOUSE	E3 ubiquitin-protein ligase CHIP OS=Mus musculus OX=10090 GN=Stub1 PE=1 SV=1	22898956
gene-AOL_s00215g918	AOL_s00215g918	uncharacterized protein	1161	0.132328	-2.9178	0	0	yes	down	XP_011128422.1	hypothetical protein AOL_s00215g918 [Orbilia oligospora ATCC 24927]	GO:0016491	molecular_function	oxidoreductase activity	K22745	AIFM2			COG0446	S:Function unknown	PF07992.17;;PF00070.30;;PF13738.9	Pyr_redox_2;;Pyr_redox;;Pyr_redox_3	Pyridine nucleotide-disulphide oxidoreductase;;Pyridine nucleotide-disulphide oxidoreductase;;Pyridine nucleotide-disulphide oxidoreductase	sp|A0A067XMP1|PTAL_PESFW	Oxidoreductase ptaL OS=Pestalotiopsis fici (strain W106-1 / CGMCC3.15140) OX=1229662 GN=ptaL PE=2 SV=1	22899399
gene-AOL_s00097g304	AOL_s00097g304	uncharacterized protein	1233	0.132377	-2.91727	0	0	yes	down	XP_011124439.1	hypothetical protein AOL_s00097g304 [Orbilia oligospora ATCC 24927]															22895349
gene-AOL_s00176g61	AOL_s00176g61	uncharacterized protein	2232	0.132543	-2.91547	0	0	yes	down	XP_011126499.1	hypothetical protein AOL_s00176g61 [Orbilia oligospora ATCC 24927]								ENOG410YQH4	S:Function unknown						22897493
gene-AOL_s00110g225	AOL_s00110g225	uncharacterized protein	1095	0.133096	-2.90946	8.09635965581e-290	1.50925922891e-288	yes	down	XP_011125217.1	hypothetical protein AOL_s00110g225 [Orbilia oligospora ATCC 24927]	GO:0016021	cellular_component	integral component of membrane												22896118
gene-AOL_s00079g353	AOL_s00079g353	uncharacterized protein	1911	0.133202	-2.90831	0	0	yes	down	XP_011122530.1	hypothetical protein AOL_s00079g353 [Orbilia oligospora ATCC 24927]	GO:0003779;;GO:0005509;;GO:0016043	molecular_function;;molecular_function;;biological_process	actin binding;;calcium ion binding;;cellular component organization					COG5069	Z:Cytoskeleton	PF00307.34;;PF08726.13;;PF11971.11;;PF00435.24;;PF13405.9;;PF00036.35	CH;;EFhand_Ca_insen;;CAMSAP_CH;;Spectrin;;EF-hand_6;;EF-hand_1	Calponin homology (CH) domain;;Ca2+ insensitive EF hand;;CAMSAP CH domain;;Spectrin repeat;;EF-hand domain;;EF hand	sp|O13728|AIN1_SCHPO	Alpha-actinin-like protein 1 OS=Schizosaccharomyces pombe (strain 972 / ATCC 24843) OX=284812 GN=ain1 PE=1 SV=1	22893445
gene-AOL_s00043g187	AOL_s00043g187	uncharacterized protein	810	0.133664	-2.90332	1.55429556184e-31	6.55640350543e-31	yes	down	XP_011118976.1	hypothetical protein AOL_s00043g187 [Orbilia oligospora ATCC 24927]	GO:0030248;;GO:0008810;;GO:0030245;;GO:0005576	molecular_function;;molecular_function;;biological_process;;cellular_component	cellulose binding;;cellulase activity;;cellulose catabolic process;;extracellular region												22889872
gene-AOL_s00215g25	AOL_s00215g25	uncharacterized protein	846	0.133859	-2.90121	0	0	yes	down	XP_011127529.1	hypothetical protein AOL_s00215g25 [Orbilia oligospora ATCC 24927]															22898657
gene-AOL_s00004g142	AOL_s00004g142	uncharacterized protein	1251	0.1339	-2.90078	2.05288554063e-138	2.24193899573e-137	yes	down	XP_011117094.1	hypothetical protein AOL_s00004g142 [Orbilia oligospora ATCC 24927]	GO:0016021;;GO:0016491	cellular_component;;molecular_function	integral component of membrane;;oxidoreductase activity					ENOG4110AK8	S:Function unknown				sp|A0A0B5LB52|MPAB2_PENBR	ER-bound oxygenase mpaB' OS=Penicillium brevicompactum OX=5074 GN=mpaB' PE=1 SV=1	22887986
gene-AOL_s00176g76	AOL_s00176g76	uncharacterized protein	1287	0.134584	-2.89342	2.53134334808e-17	7.84365173843e-17	yes	down	KAF3284210.1	hypothetical protein TWF970_011429 [Orbilia oligospora]															22897508
gene-AOL_s00078g154	AOL_s00078g154	uncharacterized protein	345	0.134995	-2.88902	0	0	yes	down	XP_011121719.1	hypothetical protein AOL_s00078g154 [Orbilia oligospora ATCC 24927]								ENOG410XUR1	S:Function unknown	PF12223.11	DUF3602	Protein of unknown function (DUF3602			22892612
gene-AOL_s00076g344	AOL_s00076g344	uncharacterized protein	1290	0.1363	-2.87515	0	0	yes	down	XP_011121199.1	hypothetical protein AOL_s00076g344 [Orbilia oligospora ATCC 24927]	GO:0016787	molecular_function	hydrolase activity	K07019	K07019			COG0429	S:Function unknown	PF00561.23;;PF12146.11	Abhydrolase_1;;Hydrolase_4	alpha/beta hydrolase fold;;Serine aminopeptidase, S33	sp|Q02891|MCFS1_YEAST	Medium-chain fatty acid ethyl ester synthase/esterase 1 OS=Saccharomyces cerevisiae (strain ATCC 204508 / S288c) OX=559292 GN=EEB1 PE=1 SV=1	22892113
gene-AOL_s00054g286	AOL_s00054g286	uncharacterized protein	1602	0.136476	-2.87328	1.97840044122e-13	5.49003506891e-13	yes	down	XP_011119904.1	hypothetical protein AOL_s00054g286 [Orbilia oligospora ATCC 24927]	GO:0008270	molecular_function	zinc ion binding							PF00569.20	ZZ	Zinc finger, ZZ type			22890811
gene-AOL_s00080g183	AOL_s00080g183	uncharacterized protein	729	0.137014	-2.86761	9.07799573275e-07	1.91735892967e-06	yes	down	XP_011122860.1	hypothetical protein AOL_s00080g183 [Orbilia oligospora ATCC 24927]	GO:0016740	molecular_function	transferase activity	K00799	GST, gst	map00480	Glutathione metabolism	COG0625	O:Posttranslational modification, protein turnover, chaperones	PF00043.28;;PF02798.23;;PF13409.9;;PF14497.9;;PF13417.9;;PF13410.9	GST_C;;GST_N;;GST_N_2;;GST_C_3;;GST_N_3;;GST_C_2	Glutathione S-transferase, C-terminal domain;;Glutathione S-transferase, N-terminal domain;;Glutathione S-transferase, N-terminal domain;;Glutathione S-transferase, C-terminal domain;;Glutathione S-transferase, N-terminal domain;;Glutathione S-transferase, C-terminal domain	sp|Q4WQZ2|TPCF_ASPFU	Glutathione S-transferase-like protein tpcF OS=Neosartorya fumigata (strain ATCC MYA-4609 / Af293 / CBS 101355 / FGSC A1100) OX=330879 GN=tpcF PE=2 SV=1	22893756
gene-AOL_s00078g209	AOL_s00078g209	uncharacterized protein	936	0.137372	-2.86384	0	0	yes	down	XP_011121774.1	hypothetical protein AOL_s00078g209 [Orbilia oligospora ATCC 24927]	GO:0005737;;GO:0019430;;GO:0051287;;GO:0004791	cellular_component;;biological_process;;molecular_function;;molecular_function	cytoplasm;;removal of superoxide radicals;;NAD binding;;thioredoxin-disulfide reductase activity	K00384	trxB, TRR	map00450	Selenocompound metabolism	COG0492	O:Posttranslational modification, protein turnover, chaperones	PF07992.17;;PF13738.9;;PF00070.30;;PF13241.9;;PF01946.20;;PF12831.10	Pyr_redox_2;;Pyr_redox_3;;Pyr_redox;;NAD_binding_7;;Thi4;;FAD_oxidored	Pyridine nucleotide-disulphide oxidoreductase;;Pyridine nucleotide-disulphide oxidoreductase;;Pyridine nucleotide-disulphide oxidoreductase;;Putative NAD(P)-binding;;Thi4 family;;FAD dependent oxidoreductase	sp|Q6C7L4|TRXB_YARLI	Thioredoxin reductase OS=Yarrowia lipolytica (strain CLIB 122 / E 150) OX=284591 GN=TRR1 PE=3 SV=1	22892673
gene-AOL_s00080g371	AOL_s00080g371	uncharacterized protein	3174	0.137526	-2.86222	0	0	yes	down	XP_011123048.1	hypothetical protein AOL_s00080g371 [Orbilia oligospora ATCC 24927]	GO:0019551;;GO:0004352	biological_process;;molecular_function	glutamate catabolic process to 2-oxoglutarate;;glutamate dehydrogenase (NAD+) activity	K15371	GDH2	map00220;;map00250;;map00910;;map00430	Arginine biosynthesis;;Alanine, aspartate and glutamate metabolism;;Nitrogen metabolism;;Taurine and hypotaurine metabolism	COG2902	E:Amino acid transport and metabolism	PF00208.24;;PF05088.15	ELFV_dehydrog;;Bac_GDH	Glutamate/Leucine/Phenylalanine/Valine dehydrogenase;;Bacterial NAD-glutamate dehydrogenase	sp|P00365|DHE2_NEUCR	NAD-specific glutamate dehydrogenase OS=Neurospora crassa (strain ATCC 24698 / 74-OR23-1A / CBS 708.71 / DSM 1257 / FGSC 987) OX=367110 GN=gdh-1 PE=1 SV=4	22893965
gene-AOL_s00007g171	AOL_s00007g171	uncharacterized protein	813	0.137667	-2.86075	3.50173714906e-183	4.62855558935e-182	yes	down	XP_011118374.1	hypothetical protein AOL_s00007g171 [Orbilia oligospora ATCC 24927]	GO:0004252;;GO:0006508	molecular_function;;biological_process	serine-type endopeptidase activity;;proteolysis					ENOG410YGKY;;ENOG410YRWW;;ENOG4111A29	S:Function unknown;;S:Function unknown;;S:Function unknown						22889269
gene-AOL_s00004g32	AOL_s00004g32	uncharacterized protein	2670	0.137802	-2.85934	0	0	yes	down	XP_011116984.1	hypothetical protein AOL_s00004g32 [Orbilia oligospora ATCC 24927]															22888183
gene-AOL_s00043g393	AOL_s00043g393	uncharacterized protein	2343	0.138056	-2.85667	0	0	yes	down	XP_011119181.1	hypothetical protein AOL_s00043g393 [Orbilia oligospora ATCC 24927]	GO:0016021	cellular_component	integral component of membrane					ENOG410XTCF	S:Function unknown	PF11885.11	DUF3405	Protein of unknown function (DUF3405			22890100
gene-AOL_s00006g74	AOL_s00006g74	uncharacterized protein	837	0.138061	-2.85662	1.1897630453e-94	1.00455053583e-93	yes	down	XP_011117685.1	hypothetical protein AOL_s00006g74 [Orbilia oligospora ATCC 24927]	GO:0055072	biological_process	iron ion homeostasis					ENOG4111UC9	S:Function unknown	PF01814.26	Hemerythrin	Hemerythrin HHE cation binding domain			22889161
gene-AOL_s00054g747	AOL_s00054g747	uncharacterized protein	1275	0.13821	-2.85507	9.51309466641e-06	1.91008089772e-05	yes	down	XP_011120365.1	hypothetical protein AOL_s00054g747 [Orbilia oligospora ATCC 24927]															22891323
gene-AOL_s00006g578	AOL_s00006g578	uncharacterized protein	984	0.138223	-2.85493	2.08308843615e-12	5.57420018802e-12	yes	down	XP_011118189.1	hypothetical protein AOL_s00006g578 [Orbilia oligospora ATCC 24927]															22889128
gene-AOL_s00078g544	AOL_s00078g544	uncharacterized protein	849	0.139091	-2.8459	1.10793618721e-58	6.71738318013e-58	yes	down	XP_011122109.1	hypothetical protein AOL_s00078g544 [Orbilia oligospora ATCC 24927]															22893045
gene-AOL_s00188g212	AOL_s00188g212	uncharacterized protein	477	0.139463	-2.84204	5.12396119192e-17	1.5710187762e-16	yes	down	XP_011126762.1	hypothetical protein AOL_s00188g212 [Orbilia oligospora ATCC 24927]	GO:0006139;;GO:0019239;;GO:0008270;;GO:0003824	biological_process;;molecular_function;;molecular_function;;molecular_function	nucleobase-containing compound metabolic process;;deaminase activity;;zinc ion binding;;catalytic activity	K03365	FCY1	map00240;;map01232;;map00330	Pyrimidine metabolism;;Nucleotide metabolism;;Arginine and proline metabolism	COG0590;;COG0590	F:Nucleotide transport and metabolism;;J:Translation, ribosomal structure and biogenesis	PF00383.26;;PF14437.9;;PF18778.4;;PF18750.4;;PF18772.4	dCMP_cyt_deam_1;;MafB19-deam;;NAD1;;SNAD4;;APOBEC2	Cytidine and deoxycytidylate deaminase zinc-binding region;;MafB19-like deaminase;;Novel AID APOBEC clade 1;;Secreted Novel AID/APOBEC-like Deaminase 4;;APOBEC2	sp|P78594|FCA1_CANAL	Cytosine deaminase OS=Candida albicans (strain SC5314 / ATCC MYA-2876) OX=237561 GN=FCA1 PE=3 SV=1	22897662
gene-AOL_s00043g186	AOL_s00043g186	uncharacterized protein	987	0.139596	-2.84067	1.18919655303e-50	6.63157163868e-50	yes	down	XP_011118975.1	hypothetical protein AOL_s00043g186 [Orbilia oligospora ATCC 24927]	GO:0030248;;GO:0008810;;GO:0030245;;GO:0005576	molecular_function;;molecular_function;;biological_process;;cellular_component	cellulose binding;;cellulase activity;;cellulose catabolic process;;extracellular region	K19356	E1.14.99.54			ENOG410YI33	G:Carbohydrate transport and metabolism	PF03443.17;;PF00734.21	AA9;;CBM_1	Auxiliary Activity family 9 (formerly GH61;;Fungal cellulose binding domain	sp|Q4WBU0|EGLD_ASPFU	Probable endo-beta-1,4-glucanase D OS=Neosartorya fumigata (strain ATCC MYA-4609 / Af293 / CBS 101355 / FGSC A1100) OX=330879 GN=eglD PE=3 SV=1	22889871
gene-AOL_s00097g441	AOL_s00097g441	uncharacterized protein	3945	0.139628	-2.84034	0	0	yes	down	XP_011124576.1	hypothetical protein AOL_s00097g441 [Orbilia oligospora ATCC 24927]	GO:0008289;;GO:0016757;;GO:0006869	molecular_function;;molecular_function;;biological_process	lipid binding;;transferase activity, transferring glycosyl groups;;lipid transport	K20456	OSBP			ENOG410XP9E;;COG0666	S:Function unknown;;S:Function unknown	PF01237.21;;PF00169.32;;PF00023.33;;PF13857.9;;PF12796.10;;PF15409.9	Oxysterol_BP;;PH;;Ank;;Ank_5;;Ank_2;;PH_8	Oxysterol-binding protein;;PH domain;;Ankyrin repeat;;Ankyrin repeats (many copies;;Ankyrin repeats (3 copies;;Pleckstrin homology domain	sp|P35845|OSH1_YEAST	Oxysterol-binding protein homolog 1 OS=Saccharomyces cerevisiae (strain ATCC 204508 / S288c) OX=559292 GN=SWH1 PE=1 SV=4	22895501
gene-AOL_s00117g61	AOL_s00117g61	uncharacterized protein	1497	0.139698	-2.83962	2.03526093327e-06	4.22386068711e-06	yes	down	XP_011125526.1	hypothetical protein AOL_s00117g61 [Orbilia oligospora ATCC 24927]								ENOG410YHP5	S:Function unknown						22896508
gene-AOL_s00210g237	AOL_s00210g237	uncharacterized protein	444	0.139793	-2.83863	3.25730239698e-115	3.13627418865e-114	yes	down	XP_011127341.1	hypothetical protein AOL_s00210g237 [Orbilia oligospora ATCC 24927]	GO:0004364	molecular_function	glutathione transferase activity	K07393	ECM4, yqjG			COG0435	O:Posttranslational modification, protein turnover, chaperones	PF13409.9;;PF13410.9;;PF14497.9	GST_N_2;;GST_C_2;;GST_C_3	Glutathione S-transferase, N-terminal domain;;Glutathione S-transferase, C-terminal domain;;Glutathione S-transferase, C-terminal domain	sp|O94524|GTO2_SCHPO	Glutathione S-transferase omega-like 2 OS=Schizosaccharomyces pombe (strain 972 / ATCC 24843) OX=284812 GN=gto2 PE=3 SV=1	22898243
gene-AOL_s00215g627	AOL_s00215g627	uncharacterized protein	1713	0.139946	-2.83706	0	0	yes	down	XP_011128131.1	hypothetical protein AOL_s00215g627 [Orbilia oligospora ATCC 24927]	GO:0006468;;GO:0005524;;GO:0004672	biological_process;;molecular_function;;molecular_function	protein phosphorylation;;ATP binding;;protein kinase activity	K08286	E2.7.11.-			ENOG410XQ0D	T:Signal transduction mechanisms	PF00069.28;;PF07714.20	Pkinase;;PK_Tyr_Ser-Thr	Protein kinase domain;;Protein tyrosine and serine/threonine kinase	sp|O14019|HAL4_SCHPO	Serine/threonine-protein kinase hal4 OS=Schizosaccharomyces pombe (strain 972 / ATCC 24843) OX=284812 GN=hal4 PE=1 SV=1	22899076
gene-AOL_s00075g85	AOL_s00075g85	uncharacterized protein	621	0.140315	-2.83326	0	0	yes	down	XP_011120698.1	hypothetical protein AOL_s00075g85 [Orbilia oligospora ATCC 24927]	GO:0005634;;GO:0008380;;GO:0006397	cellular_component;;biological_process;;biological_process	nucleus;;RNA splicing;;mRNA processing	K12861	BCAS2	map03040	Spliceosome	ENOG41101IB	A:RNA processing and modification	PF05700.14	BCAS2	Breast carcinoma amplified sequence 2 (BCAS2	sp|Q5RKQ0|SPF27_DANRE	Pre-mRNA-splicing factor SPF27 OS=Danio rerio OX=7955 GN=bcas2 PE=2 SV=1	22891826
gene-AOL_s00043g715	AOL_s00043g715	uncharacterized protein	501	0.140376	-2.83263	1.03765573141e-05	2.07907539158e-05	yes	down	XP_011119503.1	hypothetical protein AOL_s00043g715 [Orbilia oligospora ATCC 24927]	GO:0004089;;GO:0008270	molecular_function;;molecular_function	carbonate dehydratase activity;;zinc ion binding	K01673	cynT, can	map00910	Nitrogen metabolism	COG0288	P:Inorganic ion transport and metabolism	PF00484.22	Pro_CA	Carbonic anhydrase	sp|P64798|MTCA1_MYCBO	Beta-carbonic anhydrase 1 OS=Mycobacterium bovis (strain ATCC BAA-935 / AF2122/97) OX=233413 GN=BQ2027_MB1315 PE=3 SV=1	22890458
gene-AOL_s00210g334	AOL_s00210g334	uncharacterized protein	1806	0.14041	-2.83228	1.05041593198e-10	2.64113924441e-10	yes	down	XP_011127437.1	hypothetical protein AOL_s00210g334 [Orbilia oligospora ATCC 24927]	GO:0016021	cellular_component	integral component of membrane					ENOG410ZJBZ	O:Posttranslational modification, protein turnover, chaperones	PF00144.27	Beta-lactamase	Beta-lactamase	sp|D4AXL1|BLML_ARTBC	Beta-lactamase-like protein ARB_00930 OS=Arthroderma benhamiae (strain ATCC MYA-4681 / CBS 112371) OX=663331 GN=ARB_00930 PE=1 SV=1	22898350
gene-AOL_s00210g278	AOL_s00210g278	uncharacterized protein	1767	0.140627	-2.83005	0	0	yes	down	XP_011127382.1	hypothetical protein AOL_s00210g278 [Orbilia oligospora ATCC 24927]	GO:0022857;;GO:0016021	molecular_function;;cellular_component	transmembrane transporter activity;;integral component of membrane	K03457	TC.NCS1			COG1953;;COG1953	F:Nucleotide transport and metabolism;;H:Coenzyme transport and metabolism	PF02133.18	Transp_cyt_pur	Permease for cytosine/purines, uracil, thiamine, allantoin	sp|Q08579|THI72_YEAST	Thiamine transporter THI72 OS=Saccharomyces cerevisiae (strain ATCC 204508 / S288c) OX=559292 GN=THI72 PE=2 SV=1	22898288
gene-AOL_s00054g29	AOL_s00054g29	uncharacterized protein	2706	0.141694	-2.81915	0	0	yes	down	XP_011119647.1	hypothetical protein AOL_s00054g29 [Orbilia oligospora ATCC 24927]	GO:0005777;;GO:0006635;;GO:0016491	cellular_component;;biological_process;;molecular_function	peroxisome;;fatty acid beta-oxidation;;oxidoreductase activity	K14729	FOX2	map00640;;map00410	Propanoate metabolism;;beta-Alanine metabolism	COG2030	I:Lipid transport and metabolism	PF00106.28;;PF13561.9;;PF01575.22;;PF08659.13;;PF02882.22	adh_short;;adh_short_C2;;MaoC_dehydratas;;KR;;THF_DHG_CYH_C	short chain dehydrogenase;;Enoyl-(Acyl carrier protein) reductase;;MaoC like domain;;KR domain;;Tetrahydrofolate dehydrogenase/cyclohydrolase, NAD(P)-binding domain	sp|Q01373|FOX2_NEUCR	Peroxisomal hydratase-dehydrogenase-epimerase OS=Neurospora crassa (strain ATCC 24698 / 74-OR23-1A / CBS 708.71 / DSM 1257 / FGSC 987) OX=367110 GN=fox-2 PE=1 SV=1	22890815
gene-AOL_s00006g94	AOL_s00006g94	uncharacterized protein	645	0.141902	-2.81703	1.34877710213e-16	4.09708124077e-16	yes	down	XP_011117705.1	hypothetical protein AOL_s00006g94 [Orbilia oligospora ATCC 24927]															22889183
gene-AOL_s00110g6	AOL_s00110g6	uncharacterized protein	1995	0.142461	-2.81136	0	0	yes	down	XP_011124998.1	hypothetical protein AOL_s00110g6 [Orbilia oligospora ATCC 24927]								ENOG410ZDEH	S:Function unknown	PF05794.16	Tcp11	T-complex protein 11	sp|P40317|SOK1_YEAST	Protein SOK1 OS=Saccharomyces cerevisiae (strain ATCC 204508 / S288c) OX=559292 GN=SOK1 PE=1 SV=2	22896274
gene-AOL_s00054g616	AOL_s00054g616	uncharacterized protein	1533	0.142972	-2.8062	0	0	yes	down	XP_011120234.1	hypothetical protein AOL_s00054g616 [Orbilia oligospora ATCC 24927]	GO:0045454;;GO:0050660;;GO:0004148	biological_process;;molecular_function;;molecular_function	cell redox homeostasis;;flavin adenine dinucleotide binding;;dihydrolipoyl dehydrogenase activity	K00382	DLD, lpd, pdhD	map00630;;map00310;;map00640;;map01240;;map00620;;map00010;;map00260;;map00020;;map00280;;map00380	Glyoxylate and dicarboxylate metabolism;;Lysine degradation;;Propanoate metabolism;;Biosynthesis of cofactors;;Pyruvate metabolism;;Glycolysis / Gluconeogenesis;;Glycine, serine and threonine metabolism;;Citrate cycle (TCA cycle;;Valine, leucine and isoleucine degradation;;Tryptophan metabolism	COG1249	C:Energy production and conversion	PF07992.17;;PF02852.25;;PF00070.30;;PF12831.10;;PF01134.25;;PF13738.9;;PF13450.9;;PF00890.27;;PF01262.24;;PF01946.20;;PF03486.17	Pyr_redox_2;;Pyr_redox_dim;;Pyr_redox;;FAD_oxidored;;GIDA;;Pyr_redox_3;;NAD_binding_8;;FAD_binding_2;;AlaDh_PNT_C;;Thi4;;HI0933_like	Pyridine nucleotide-disulphide oxidoreductase;;Pyridine nucleotide-disulphide oxidoreductase, dimerisation domain;;Pyridine nucleotide-disulphide oxidoreductase;;FAD dependent oxidoreductase;;Glucose inhibited division protein A;;Pyridine nucleotide-disulphide oxidoreductase;;NAD(P)-binding Rossmann-like domain;;FAD binding domain;;Alanine dehydrogenase/PNT, C-terminal domain;;Thi4 family;;HI0933…	sp|G0SB20|DLDH_CHATD	Dihydrolipoamide dehydrogenase OS=Chaetomium thermophilum (strain DSM 1495 / CBS 144.50 / IMI 039719) OX=759272 GN=CTHT_0048590 PE=1 SV=1	22891178
gene-AOL_s00006g239	AOL_s00006g239	uncharacterized protein	549	0.143115	-2.80475	0	0	yes	down	XP_011117850.1	hypothetical protein AOL_s00006g239 [Orbilia oligospora ATCC 24927]								ENOG410Y623	S:Function unknown	PF12223.11	DUF3602	Protein of unknown function (DUF3602			22888752
gene-AOL_s00117g7	AOL_s00117g7	uncharacterized protein	2010	0.143164	-2.80426	0	0	yes	down	KAF3284369.1	hypothetical protein TWF970_011582 [Orbilia oligospora]								ENOG410XS04	S:Function unknown	PF00096.29;;PF13894.9	zf-C2H2;;zf-C2H2_4	Zinc finger, C2H2 type;;C2H2-type zinc finger	sp|Q9Y815|RSV2_SCHPO	Zinc finger protein rsv2 OS=Schizosaccharomyces pombe (strain 972 / ATCC 24843) OX=284812 GN=rsv2 PE=4 SV=1	22896517
gene-AOL_s00097g41	AOL_s00097g41	uncharacterized protein	1278	0.143382	-2.80206	0	0	yes	down	XP_011124176.1	hypothetical protein AOL_s00097g41 [Orbilia oligospora ATCC 24927]	GO:0016021	cellular_component	integral component of membrane					ENOG4111H1I	S:Function unknown						22895466
gene-AOL_s00079g431	AOL_s00079g431	uncharacterized protein	873	0.143663	-2.79924	0	0	yes	down	XP_011122608.1	hypothetical protein AOL_s00079g431 [Orbilia oligospora ATCC 24927]															22893532
gene-AOL_s00004g596	AOL_s00004g596	uncharacterized protein	789	0.144058	-2.79528	0	0	yes	down	XP_011117547.1	hypothetical protein AOL_s00004g596 [Orbilia oligospora ATCC 24927]	GO:0016491	molecular_function	oxidoreductase activity	K08683	HSD17B10	map00280	Valine, leucine and isoleucine degradation	ENOG410XNNW	S:Function unknown	PF00106.28;;PF13561.9;;PF08659.13	adh_short;;adh_short_C2;;KR	short chain dehydrogenase;;Enoyl-(Acyl carrier protein) reductase;;KR domain	sp|P9WGQ6|Y1144_MYCTO	Uncharacterized oxidoreductase MT1177 OS=Mycobacterium tuberculosis (strain CDC 1551 / Oshkosh) OX=83331 GN=MT1177 PE=3 SV=1	22888488
gene-AOL_s00075g88	AOL_s00075g88	uncharacterized protein	2085	0.144431	-2.79155	0	0	yes	down	XP_011120701.1	hypothetical protein AOL_s00075g88 [Orbilia oligospora ATCC 24927]	GO:0006468;;GO:0006914;;GO:0034045;;GO:0004674;;GO:0015031;;GO:0005524	biological_process;;biological_process;;cellular_component;;molecular_function;;biological_process;;molecular_function	protein phosphorylation;;autophagy;;pre-autophagosomal structure membrane;;protein serine/threonine kinase activity;;protein transport;;ATP binding					COG0515	T:Signal transduction mechanisms	PF00069.28;;PF07714.20	Pkinase;;PK_Tyr_Ser-Thr	Protein kinase domain;;Protein tyrosine and serine/threonine kinase	sp|Q758T2|ISR1_ASHGO	Serine/threonine-protein kinase ISR1 OS=Ashbya gossypii (strain ATCC 10895 / CBS 109.51 / FGSC 9923 / NRRL Y-1056) OX=284811 GN=ISR1 PE=3 SV=2	22891829
gene-AOL_s00043g400	AOL_s00043g400	uncharacterized protein	1386	0.144806	-2.7878	8.8476511212e-07	1.86983686099e-06	yes	down	XP_011119188.1	hypothetical protein AOL_s00043g400 [Orbilia oligospora ATCC 24927]	GO:0044249;;GO:1901576;;GO:0004659;;GO:0009820	biological_process;;biological_process;;molecular_function;;biological_process	cellular biosynthetic process;;organic substance biosynthetic process;;prenyltransferase activity;;alkaloid metabolic process	K21339	SIRD			ENOG4112006	S:Function unknown	PF11991.11	Trp_DMAT	Tryptophan dimethylallyltransferase	sp|Q6Q874|SIRD_LEPMC	4-O-dimethylallyl-L-tyrosine synthase OS=Leptosphaeria maculans OX=5022 GN=sirD PE=1 SV=1	22890109
gene-AOL_s00083g323	AOL_s00083g323	uncharacterized protein	1347	0.145212	-2.78377	0	0	yes	down	XP_011123804.1	hypothetical protein AOL_s00083g323 [Orbilia oligospora ATCC 24927]	GO:0016021;;GO:0008171;;GO:0032259	cellular_component;;molecular_function;;biological_process	integral component of membrane;;O-methyltransferase activity;;methylation					ENOG410YBXX	S:Function unknown	PF00891.21;;PF13649.9;;PF08242.15;;PF13847.9	Methyltransf_2;;Methyltransf_25;;Methyltransf_12;;Methyltransf_31	O-methyltransferase domain;;Methyltransferase domain;;Methyltransferase domain;;Methyltransferase domain	sp|I1RF60|AURJ_GIBZE	O-methyltransferase aurJ OS=Gibberella zeae (strain ATCC MYA-4620 / CBS 123657 / FGSC 9075 / NRRL 31084 / PH-1) OX=229533 GN=aurJ PE=1 SV=1	22894717
gene-AOL_s00215g894	AOL_s00215g894	uncharacterized protein	1074	0.146927	-2.76682	0	0	yes	down	XP_011128398.1	hypothetical protein AOL_s00215g894 [Orbilia oligospora ATCC 24927]	GO:0016491	molecular_function	oxidoreductase activity					COG0604	C:Energy production and conversion	PF13602.9;;PF00107.29;;PF08240.15	ADH_zinc_N_2;;ADH_zinc_N;;ADH_N	Zinc-binding dehydrogenase;;Zinc-binding dehydrogenase;;Alcohol dehydrogenase GroES-like domain	sp|Q8WWV3|RT4I1_HUMAN	Reticulon-4-interacting protein 1, mitochondrial OS=Homo sapiens OX=9606 GN=RTN4IP1 PE=1 SV=2	22899372
gene-AOL_s00173g213	AOL_s00173g213	uncharacterized protein	471	0.147114	-2.76499	0	0	yes	down	XP_011126257.1	hypothetical protein AOL_s00173g213 [Orbilia oligospora ATCC 24927]								ENOG4112BHM	S:Function unknown	PF12223.11	DUF3602	Protein of unknown function (DUF3602			22897157
gene-AOL_s00170g71	AOL_s00170g71	uncharacterized protein	1635	0.147449	-2.76172	2.41900683727e-05	4.74532275834e-05	yes	down	XP_011126002.1	hypothetical protein AOL_s00170g71 [Orbilia oligospora ATCC 24927]	GO:0046872;;GO:0051537;;GO:0016491	molecular_function;;molecular_function;;molecular_function	metal ion binding;;2 iron, 2 sulfur cluster binding;;oxidoreductase activity					COG0723	C:Energy production and conversion	PF01266.27;;PF00355.29;;PF13450.9;;PF01494.22;;PF00890.27;;PF01946.20;;PF07992.17	DAO;;Rieske;;NAD_binding_8;;FAD_binding_3;;FAD_binding_2;;Thi4;;Pyr_redox_2	FAD dependent oxidoreductase;;Rieske [2Fe-2S] domain;;NAD(P)-binding Rossmann-like domain;;FAD binding domain;;FAD binding domain;;Thi4 family;;Pyridine nucleotide-disulphide oxidoreductase	sp|O07622|YHFW_BACSU	Putative Rieske 2Fe-2S iron-sulfur protein YhfW OS=Bacillus subtilis (strain 168) OX=224308 GN=yhfW PE=3 SV=1	22896999
gene-AOL_s00215g195	AOL_s00215g195	uncharacterized protein	1899	0.14776	-2.75867	0	0	yes	down	XP_011127699.1	hypothetical protein AOL_s00215g195 [Orbilia oligospora ATCC 24927]	GO:0022857;;GO:0016021	molecular_function;;cellular_component	transmembrane transporter activity;;integral component of membrane	K03457	TC.NCS1			COG1953;;COG1953	F:Nucleotide transport and metabolism;;H:Coenzyme transport and metabolism	PF02133.18	Transp_cyt_pur	Permease for cytosine/purines, uracil, thiamine, allantoin	sp|Q10279|FUR4_SCHPO	Uracil permease OS=Schizosaccharomyces pombe (strain 972 / ATCC 24843) OX=284812 GN=fur4 PE=1 SV=2	22898596
gene-AOL_s00054g51	AOL_s00054g51	uncharacterized protein	822	0.147813	-2.75816	5.25709030607e-27	2.0396732999e-26	yes	down	XP_011119669.1	hypothetical protein AOL_s00054g51 [Orbilia oligospora ATCC 24927]															22891060
gene-AOL_s00007g435	AOL_s00007g435	uncharacterized protein	2106	0.14806	-2.75575	0	0	yes	down	XP_011118638.1	hypothetical protein AOL_s00007g435 [Orbilia oligospora ATCC 24927]	GO:0005978;;GO:0004373;;GO:0003723	biological_process;;molecular_function;;molecular_function	glycogen biosynthetic process;;glycogen (starch) synthase activity;;RNA binding	K00693	GYS	map00500	Starch and sucrose metabolism	COG0438	M:Cell wall/membrane/envelope biogenesis	PF05693.16;;PF00534.23;;PF13439.9	Glycogen_syn;;Glycos_transf_1;;Glyco_transf_4	Glycogen synthase;;Glycosyl transferases group 1;;Glycosyltransferase Family 4	sp|O93869|GYS_NEUCR	Glycogen [starch] synthase OS=Neurospora crassa (strain ATCC 24698 / 74-OR23-1A / CBS 708.71 / DSM 1257 / FGSC 987) OX=367110 GN=gsy-1 PE=2 SV=2	22889562
gene-AOL_s00173g216	AOL_s00173g216	uncharacterized protein	1593	0.148614	-2.75036	0	0	yes	down	XP_011126260.1	hypothetical protein AOL_s00173g216 [Orbilia oligospora ATCC 24927]	GO:0016021;;GO:0016620;;GO:0006081	cellular_component;;molecular_function;;biological_process	integral component of membrane;;oxidoreductase activity, acting on the aldehyde or oxo group of donors, NAD or NADP as acceptor;;cellular aldehyde metabolic process	K17819	carD	map00906	Carotenoid biosynthesis	COG1012	C:Energy production and conversion	PF00171.25	Aldedh	Aldehyde dehydrogenase family	sp|Q1K615|CARD_NEUCR	Beta-apo-4'-carotenal oxygenase OS=Neurospora crassa (strain ATCC 24698 / 74-OR23-1A / CBS 708.71 / DSM 1257 / FGSC 987) OX=367110 GN=ylo-1 PE=1 SV=1	22897160
gene-AOL_s00054g113	AOL_s00054g113	uncharacterized protein	963	0.149259	-2.74411	0	0	yes	down	XP_011119731.1	hypothetical protein AOL_s00054g113 [Orbilia oligospora ATCC 24927]								ENOG4111HNQ;;ENOG4111IT6	S:Function unknown;;S:Function unknown	PF00106.28;;PF13561.9	adh_short;;adh_short_C2	short chain dehydrogenase;;Enoyl-(Acyl carrier protein) reductase	sp|A0A1U8QP15|PBCE_EMENI	Oxidoreductase AN1596 OS=Emericella nidulans (strain FGSC A4 / ATCC 38163 / CBS 112.46 / NRRL 194 / M139) OX=227321 GN=AN1596 PE=2 SV=1	22890620
gene-AOL_s00215g299	AOL_s00215g299	uncharacterized protein	573	0.149447	-2.74229	0	0	yes	down	XP_011127803.1	hypothetical protein AOL_s00215g299 [Orbilia oligospora ATCC 24927]	GO:0016021;;GO:0005783;;GO:0045047	cellular_component;;cellular_component;;biological_process	integral component of membrane;;endoplasmic reticulum;;protein targeting to ER					COG5065	P:Inorganic ion transport and metabolism	PF10032.12	Pho88	Phosphate transport (Pho88	sp|P38264|PHO88_YEAST	SRP-independent targeting protein 3 OS=Saccharomyces cerevisiae (strain ATCC 204508 / S288c) OX=559292 GN=PHO88 PE=1 SV=1	22898711
gene-AOL_s00054g66	AOL_s00054g66	uncharacterized protein	1065	0.149841	-2.73849	0	0	yes	down	XP_011119684.1	hypothetical protein AOL_s00054g66 [Orbilia oligospora ATCC 24927]	GO:0018580	molecular_function	nitronate monooxygenase activity					COG2070	S:Function unknown	PF03060.18;;PF00478.28;;PF01070.21	NMO;;IMPDH;;FMN_dh	Nitronate monooxygenase;;IMP dehydrogenase / GMP reductase domain;;FMN-dependent dehydrogenase	sp|Q0S7Q1|IPDC_RHOJR	(3aS,4S,5R,7aS)-5-hydroxy-7a-methyl-1-oxo-octahydro-1H-indene-4-carboxyl-CoA dehydrogenase OS=Rhodococcus jostii (strain RHA1) OX=101510 GN=ipdC PE=3 SV=1	22891226
gene-AOL_s00215g453	AOL_s00215g453	uncharacterized protein	2097	0.1501	-2.73601	0	0	yes	down	XP_011127957.1	hypothetical protein AOL_s00215g453 [Orbilia oligospora ATCC 24927]	GO:0003723	molecular_function	RNA binding					ENOG410Z4ZU	S:Function unknown	PF04146.18;;PF00076.25	YTH;;RRM_1	YT521-B-like domain;;RNA recognition motif. (a.k.a. RRM, RBD, or RNP domain	sp|Q0DA50|C3H45_ORYSJ	Zinc finger CCCH domain-containing protein 45 OS=Oryza sativa subsp. japonica OX=39947 GN=Os06g0677700 PE=4 SV=1	22898883
gene-AOL_s00215g708	AOL_s00215g708	uncharacterized protein	747	0.150242	-2.73464	2.12126032004e-282	3.91947659486e-281	yes	down	XP_011128212.1	hypothetical protein AOL_s00215g708 [Orbilia oligospora ATCC 24927]	GO:0004045	molecular_function	aminoacyl-tRNA hydrolase activity	K01056	PTH1, PTRH1, pth, spoVC			COG0193	J:Translation, ribosomal structure and biogenesis	PF01195.22	Pept_tRNA_hydro	Peptidyl-tRNA hydrolase	sp|B5YG54|PTH_THEYD	Peptidyl-tRNA hydrolase OS=Thermodesulfovibrio yellowstonii (strain ATCC 51303 / DSM 11347 / YP87) OX=289376 GN=pth PE=3 SV=1	22899166
gene-AOL_s00215g163	AOL_s00215g163	uncharacterized protein	1494	0.150295	-2.73413	0	0	yes	down	XP_011127667.1	hypothetical protein AOL_s00215g163 [Orbilia oligospora ATCC 24927]	GO:0016021;;GO:0006486;;GO:0000030	cellular_component;;biological_process;;molecular_function	integral component of membrane;;protein glycosylation;;mannosyltransferase activity	K03854	KTR			COG5020	G:Carbohydrate transport and metabolism	PF01793.19	Glyco_transf_15	Glycolipid 2-alpha-mannosyltransferase	sp|O94565|OMH4_SCHPO	O-glycoside alpha-1,2-mannosyltransferase homolog 4 OS=Schizosaccharomyces pombe (strain 972 / ATCC 24843) OX=284812 GN=omh4 PE=3 SV=2	22898561
gene-AOL_s00075g54	AOL_s00075g54	uncharacterized protein	738	0.150662	-2.73062	3.72516168762e-80	2.7806238913e-79	yes	down	XP_011120667.1	hypothetical protein AOL_s00075g54 [Orbilia oligospora ATCC 24927]								ENOG4111K2H	S:Function unknown	PF00244.23	2014-03-03	14-3-3 protein	sp|P29311|BMH1_YEAST	Protein BMH1 OS=Saccharomyces cerevisiae (strain ATCC 204508 / S288c) OX=559292 GN=BMH1 PE=1 SV=4	22891792
gene-AOL_s00006g67	AOL_s00006g67	uncharacterized protein	648	0.151302	-2.7245	0	0	yes	down	XP_011117678.1	hypothetical protein AOL_s00006g67 [Orbilia oligospora ATCC 24927]	GO:0016021	cellular_component	integral component of membrane												22889153
gene-AOL_s00079g263	AOL_s00079g263	uncharacterized protein	3345	0.151331	-2.72422	9.31790928662e-38	4.35596694713e-37	yes	down	XP_011122440.1	hypothetical protein AOL_s00079g263 [Orbilia oligospora ATCC 24927]	GO:0005737;;GO:0003824;;GO:0005874;;GO:0009116;;GO:0005871	cellular_component;;molecular_function;;cellular_component;;biological_process;;cellular_component	cytoplasm;;catalytic activity;;microtubule;;nucleoside metabolic process;;kinesin complex					COG0775	F:Nucleotide transport and metabolism	PF13191.9	AAA_16	AAA ATPase domain			22893345
gene-AOL_s00078g492	AOL_s00078g492	uncharacterized protein	939	0.151473	-2.72287	0	0	yes	down	XP_011122057.1	hypothetical protein AOL_s00078g492 [Orbilia oligospora ATCC 24927]	GO:0008670;;GO:0009062	molecular_function;;biological_process	2,4-dienoyl-CoA reductase (NADPH) activity;;fatty acid catabolic process	K13237	DECR2, SPS19	map04146	Peroxisome	COG1028	S:Function unknown	PF13561.9;;PF00106.28;;PF08659.13	adh_short_C2;;adh_short;;KR	Enoyl-(Acyl carrier protein) reductase;;short chain dehydrogenase;;KR domain	sp|P32573|SPS19_YEAST	Peroxisomal 2,4-dienoyl-CoA reductase SPS19 [(3E)-enoyl-CoA-producing] OS=Saccharomyces cerevisiae (strain ATCC 204508 / S288c) OX=559292 GN=SPS19 PE=1 SV=4	22892987
gene-AOL_s00004g357	AOL_s00004g357	uncharacterized protein	828	0.151839	-2.71939	0	0	yes	down	XP_011117309.1	hypothetical protein AOL_s00004g357 [Orbilia oligospora ATCC 24927]	GO:0016021	cellular_component	integral component of membrane					ENOG4111G7K	S:Function unknown	PF10173.12	Mit_KHE1	Mitochondrial K+-H+ exchange-related	sp|P48569|YD183_YEAST	Uncharacterized protein YDL183C OS=Saccharomyces cerevisiae (strain ATCC 204508 / S288c) OX=559292 GN=YDL183C PE=4 SV=1	22888224
gene-AOL_s00006g241	AOL_s00006g241	uncharacterized protein	1305	0.152545	-2.7127	6.38599126543e-168	7.83871091587e-167	yes	down	XP_011117852.1	hypothetical protein AOL_s00006g241 [Orbilia oligospora ATCC 24927]								ENOG4111Q5E	S:Function unknown						22888755
gene-AOL_s00210g122	AOL_s00210g122	uncharacterized protein	1254	0.152701	-2.71122	0	0	yes	down	XP_011127226.1	hypothetical protein AOL_s00210g122 [Orbilia oligospora ATCC 24927]	GO:0016747	molecular_function	transferase activity, transferring acyl groups other than amino-acyl groups	K07513	ACAA1	map04146;;map00592;;map00280;;map01040;;map00071	Peroxisome;;alpha-Linolenic acid metabolism;;Valine, leucine and isoleucine degradation;;Biosynthesis of unsaturated fatty acids;;Fatty acid degradation	COG0183	I:Lipid transport and metabolism	PF00108.26;;PF02803.21;;PF00109.29	Thiolase_N;;Thiolase_C;;ketoacyl-synt	Thiolase, N-terminal domain;;Thiolase, C-terminal domain;;Beta-ketoacyl synthase, N-terminal domain	sp|Q05493|THIK_YARLI	3-ketoacyl-CoA thiolase, peroxisomal OS=Yarrowia lipolytica (strain CLIB 122 / E 150) OX=284591 GN=POT1 PE=3 SV=1	22898116
gene-AOL_s00076g498	AOL_s00076g498	uncharacterized protein	1128	0.152743	-2.71083	0	0	yes	down	XP_011121352.1	hypothetical protein AOL_s00076g498 [Orbilia oligospora ATCC 24927]	GO:0006457;;GO:0051082	biological_process;;molecular_function	protein folding;;unfolded protein binding	K09510	DNAJB4			COG0484	O:Posttranslational modification, protein turnover, chaperones	PF00226.34;;PF01556.21	DnaJ;;DnaJ_C	DnaJ domain;;DnaJ C terminal domain	sp|O89114|DNJB5_MOUSE	DnaJ homolog subfamily B member 5 OS=Mus musculus OX=10090 GN=Dnajb5 PE=2 SV=1	22892282
gene-AOL_s00193g64	AOL_s00193g64	uncharacterized protein	1080	0.152942	-2.70895	0	0	yes	down	XP_011126977.1	hypothetical protein AOL_s00193g64 [Orbilia oligospora ATCC 24927]	GO:0016021	cellular_component	integral component of membrane					ENOG41123ZQ	S:Function unknown						22898050
gene-AOL_s00078g287	AOL_s00078g287	uncharacterized protein	915	0.152984	-2.70855	3.60617198831e-26	1.37424745887e-25	yes	down	XP_011121852.1	hypothetical protein AOL_s00078g287 [Orbilia oligospora ATCC 24927]								ENOG410YGRN;;ENOG4111TVH	S:Function unknown;;S:Function unknown	PF13517.9	FG-GAP_3	FG-GAP-like repeat			22892759
gene-AOL_s00215g615	AOL_s00215g615	uncharacterized protein	786	0.153223	-2.70629	0	0	yes	down	XP_011128119.1	hypothetical protein AOL_s00215g615 [Orbilia oligospora ATCC 24927]	GO:0005737;;GO:0007015;;GO:0031097;;GO:0051285;;GO:1903475	cellular_component;;biological_process;;cellular_component;;cellular_component;;biological_process	cytoplasm;;actin filament organization;;medial cortex;;cell cortex of cell tip;;mitotic actomyosin contractile ring assembly	K20120	BIN3			ENOG410XTDS	S:Function unknown	PF03114.21	BAR	BAR domain	sp|Q9UUM7|HOB3_SCHPO	Protein hob3 OS=Schizosaccharomyces pombe (strain 972 / ATCC 24843) OX=284812 GN=hob3 PE=1 SV=1	22899063
gene-AOL_s00076g628	AOL_s00076g628	uncharacterized protein	1035	0.153701	-2.70181	8.74133080156e-30	3.56966018531e-29	yes	down	XP_011121482.1	hypothetical protein AOL_s00076g628 [Orbilia oligospora ATCC 24927]	GO:0016021	cellular_component	integral component of membrane												22892427
gene-AOL_s00097g532	AOL_s00097g532	uncharacterized protein	729	0.153808	-2.7008	0	0	yes	down	XP_011124667.1	hypothetical protein AOL_s00097g532 [Orbilia oligospora ATCC 24927]	GO:0016407	molecular_function	acetyltransferase activity					ENOG4112D0D;;ENOG410YVH3;;ENOG410YN8M	S:Function unknown;;S:Function unknown;;S:Function unknown	PF13673.10;;PF00583.28;;PF13508.10	Acetyltransf_10;;Acetyltransf_1;;Acetyltransf_7	Acetyltransferase (GNAT) domain;;Acetyltransferase (GNAT) family;;Acetyltransferase (GNAT) domain	sp|A0A084AFG8|SAT19_STACB	Acetyltransferase OS=Stachybotrys chartarum (strain CBS 109288 / IBT 7711) OX=1280523 GN=SAT19 PE=4 SV=1	22895602
gene-AOL_s00086g1	AOL_s00086g1	uncharacterized protein	2688	0.153824	-2.70065	0	0	yes	down	XP_011123998.1	hypothetical protein AOL_s00086g1 [Orbilia oligospora ATCC 24927]	GO:0005634;;GO:0008270;;GO:0000981;;GO:0003677	cellular_component;;molecular_function;;molecular_function;;molecular_function	nucleus;;zinc ion binding;;RNA polymerase II transcription factor activity, sequence-specific DNA binding;;DNA binding					ENOG410XTI3	K:Transcription	PF04082.21;;PF00172.21	Fungal_trans;;Zn_clus	Fungal specific transcription factor domain;;Fungal Zn(2)-Cys(6) binuclear cluster domain	sp|Q4WI89|ATRR_ASPFU	ABC-transporter-regulating transcription factor OS=Neosartorya fumigata (strain ATCC MYA-4609 / Af293 / CBS 101355 / FGSC A1100) OX=330879 GN=atrR PE=3 SV=2	22894983
gene-AOL_s00210g51	AOL_s00210g51	uncharacterized protein	1923	0.153831	-2.70058	0	0	yes	down	XP_011127155.1	hypothetical protein AOL_s00210g51 [Orbilia oligospora ATCC 24927]	GO:0006470;;GO:0004725;;GO:0008138	biological_process;;molecular_function;;molecular_function	protein dephosphorylation;;protein tyrosine phosphatase activity;;protein tyrosine/serine/threonine phosphatase activity					COG2453;;ENOG410YT4R	T:Signal transduction mechanisms;;T:Signal transduction mechanisms	PF00782.23;;PF00102.30	DSPc;;Y_phosphatase	Dual specificity phosphatase, catalytic domain;;Protein-tyrosine phosphatase	sp|Q8T9S7|PTEN_DICDI	Phosphatidylinositol 3,4,5-trisphosphate 3-phosphatase and dual-specificity protein phosphatase PTEN OS=Dictyostelium discoideum OX=44689 GN=pteN PE=2 SV=1	22898430
gene-AOL_s00075g125	AOL_s00075g125	uncharacterized protein	783	0.153995	-2.69904	0	0	yes	down	XP_011120738.1	hypothetical protein AOL_s00075g125 [Orbilia oligospora ATCC 24927]	GO:0008408;;GO:0003676	molecular_function;;molecular_function	3'-5' exonuclease activity;;nucleic acid binding	K18740	EXD1, EGL			ENOG4111R1U	S:Function unknown	PF01612.23	DNA_pol_A_exo1	3'-5' exonuclease			22891628
gene-AOL_s00210g144	AOL_s00210g144	uncharacterized protein	600	0.154994	-2.68971	0	0	yes	down	XP_011127248.1	hypothetical protein AOL_s00210g144 [Orbilia oligospora ATCC 24927]								ENOG411127M	S:Function unknown	PF05433.18	Rick_17kDa_Anti	Glycine zipper 2TM domain			22898140
gene-AOL_s00004g217	AOL_s00004g217	uncharacterized protein	726	0.155231	-2.68751	0.000509254816839	0.000910654166422	yes	down	XP_011117169.1	hypothetical protein AOL_s00004g217 [Orbilia oligospora ATCC 24927]								ENOG4111G7G;;ENOG4111JFY;;ENOG410YI9R;;ENOG4110VDY	S:Function unknown;;S:Function unknown;;S:Function unknown;;S:Function unknown	PF07883.14;;PF05899.15	Cupin_2;;Cupin_3	Cupin domain;;EutQ-like cupin domain	sp|Q2TXF5|ORYJ_ASPOR	Oryzines biosynthesis cluster protein J OS=Aspergillus oryzae (strain ATCC 42149 / RIB 40) OX=510516 GN=oryJ PE=3 SV=2	22888069
gene-AOL_s00076g66	AOL_s00076g66	uncharacterized protein	1905	0.155235	-2.68748	0	0	yes	down	XP_011120921.1	hypothetical protein AOL_s00076g66 [Orbilia oligospora ATCC 24927]	GO:0003824;;GO:0009116	molecular_function;;biological_process	catalytic activity;;nucleoside metabolic process					ENOG410YEVY	S:Function unknown						22892462
gene-AOL_s00075g68	AOL_s00075g68	uncharacterized protein	1926	0.155299	-2.68688	1.61755995311e-17	5.03299487338e-17	yes	down	XP_011120681.1	hypothetical protein AOL_s00075g68 [Orbilia oligospora ATCC 24927]	GO:0003950	molecular_function	NAD+ ADP-ribosyltransferase activity					ENOG410Y6GM	S:Function unknown	PF00644.23	PARP	Poly(ADP-ribose) polymerase catalytic domain			22891807
gene-AOL_s00210g283	AOL_s00210g283	uncharacterized protein	1113	0.155355	-2.68636	0.00109295592502	0.00190035991271	yes	down	XP_011127387.1	hypothetical protein AOL_s00210g283 [Orbilia oligospora ATCC 24927]															22898294
gene-AOL_s00215g510	AOL_s00215g510	uncharacterized protein	1275	0.155548	-2.68457	1.21732486073e-184	1.61514847198e-183	yes	down	XP_011128014.1	hypothetical protein AOL_s00215g510 [Orbilia oligospora ATCC 24927]	GO:0016021	cellular_component	integral component of membrane					ENOG410ZTJG	S:Function unknown						22898947
gene-AOL_s00006g317	AOL_s00006g317	uncharacterized protein	999	0.155634	-2.68377	7.87598478003e-149	9.02384937407e-148	yes	down	XP_011117928.1	hypothetical protein AOL_s00006g317 [Orbilia oligospora ATCC 24927]								ENOG4111ZVT	O:Posttranslational modification, protein turnover, chaperones	PF00226.34	DnaJ	DnaJ domain	sp|Q9VPQ2|DJSHV_DROME	DnaJ homolog shv OS=Drosophila melanogaster OX=7227 GN=shv PE=1 SV=1	22888839
gene-AOL_s00004g626	AOL_s00004g626	uncharacterized protein	4734	0.155696	-2.6832	0	0	yes	down	XP_011117577.1	hypothetical protein AOL_s00004g626 [Orbilia oligospora ATCC 24927]	GO:0016021;;GO:0140359;;GO:0005524	cellular_component;;molecular_function;;molecular_function	integral component of membrane;;ABC-type transmembrane transporter activity;;ATP binding	K05643	ABCA3	map02010	ABC transporters	COG1131	V:Defense mechanisms	PF00005.30;;PF12698.10;;PF13304.9;;PF13555.9	ABC_tran;;ABC2_membrane_3;;AAA_21;;AAA_29	ABC transporter;;ABC-2 family transporter protein;;AAA domain, putative AbiEii toxin, Type IV TA system;;P-loop containing region of AAA domain	sp|Q8T6J2|ABCA5_DICDI	ABC transporter A family member 5 OS=Dictyostelium discoideum OX=44689 GN=abcA5 PE=3 SV=1	22888522
gene-AOL_s00188g355	AOL_s00188g355	uncharacterized protein	1656	0.155776	-2.68245	0	0	yes	down	XP_011126905.1	hypothetical protein AOL_s00188g355 [Orbilia oligospora ATCC 24927]	GO:0016021	cellular_component	integral component of membrane												22897820
gene-AOL_s00043g302	AOL_s00043g302	uncharacterized protein	762	0.155977	-2.68059	9.74095601051e-13	2.64163652016e-12	yes	down	XP_011119090.1	hypothetical protein AOL_s00043g302 [Orbilia oligospora ATCC 24927]								ENOG4111PGD	S:Function unknown	PF12697.10;;PF00561.23;;PF12146.11;;PF05057.17;;PF12695.10;;PF02089.18	Abhydrolase_6;;Abhydrolase_1;;Hydrolase_4;;DUF676;;Abhydrolase_5;;Palm_thioest	Alpha/beta hydrolase family;;alpha/beta hydrolase fold;;Serine aminopeptidase, S33;;Putative serine esterase (DUF676;;Alpha/beta hydrolase family;;Palmitoyl protein thioesterase	sp|Q6RYA0|SABP2_TOBAC	Salicylic acid-binding protein 2 OS=Nicotiana tabacum OX=4097 GN=SABP2 PE=1 SV=1	22890000
gene-AOL_s00110g182	AOL_s00110g182	uncharacterized protein	1089	0.156262	-2.67796	1.68592736637e-125	1.72622514245e-124	yes	down	XP_011125174.1	hypothetical protein AOL_s00110g182 [Orbilia oligospora ATCC 24927]															22896070
gene-AOL_s00079g445	AOL_s00079g445	uncharacterized protein	753	0.15654	-2.6754	5.57860241619e-23	1.97595114269e-22	yes	down	XP_011122622.1	hypothetical protein AOL_s00079g445 [Orbilia oligospora ATCC 24927]															22893547
gene-AOL_s00043g74	AOL_s00043g74	uncharacterized protein	966	0.156599	-2.67485	0	0	yes	down	XP_011118863.1	hypothetical protein AOL_s00043g74 [Orbilia oligospora ATCC 24927]	GO:0003700	molecular_function	transcription factor activity, sequence-specific DNA binding					ENOG411262C	K:Transcription	PF00170.24	bZIP_1	bZIP transcription factor	sp|Q0CEI3|KAPC_ASPTN	Putative transcription factor kapC OS=Aspergillus terreus (strain NIH 2624 / FGSC A1156) OX=341663 GN=kapC PE=3 SV=2	22890485
gene-AOL_s00079g402	AOL_s00079g402	uncharacterized protein	1128	0.157261	-2.66877	4.66132957301e-45	2.43628754327e-44	yes	down	XP_011122579.1	hypothetical protein AOL_s00079g402 [Orbilia oligospora ATCC 24927]	GO:0015297;;GO:0016021;;GO:0015103	molecular_function;;cellular_component;;molecular_function	antiporter activity;;integral component of membrane;;inorganic anion transmembrane transporter activity	K03325	ACR3, arsB			COG0798	P:Inorganic ion transport and metabolism	PF01758.19	SBF	Sodium Bile acid symporter family	sp|Q8NQC8|ACR3_CORGL	Arsenical-resistance protein Acr3 OS=Corynebacterium glutamicum (strain ATCC 13032 / DSM 20300 / BCRC 11384 / JCM 1318 / LMG 3730 / NCIMB 10025) OX=196627 GN=acr3 PE=1 SV=2	22893500
gene-AOL_s00007g433	AOL_s00007g433	uncharacterized protein	951	0.158439	-2.658	0	0	yes	down	XP_011118636.1	hypothetical protein AOL_s00007g433 [Orbilia oligospora ATCC 24927]	GO:0000309;;GO:0004515;;GO:0003824;;GO:0009435;;GO:0009058;;GO:0005524	molecular_function;;molecular_function;;molecular_function;;biological_process;;biological_process;;molecular_function	nicotinamide-nucleotide adenylyltransferase activity;;nicotinate-nucleotide adenylyltransferase activity;;catalytic activity;;NAD biosynthetic process;;biosynthetic process;;ATP binding	K06210	NMNAT	map00760;;map01240	Nicotinate and nicotinamide metabolism;;Biosynthesis of cofactors	COG1057	H:Coenzyme transport and metabolism	PF01467.29	CTP_transf_like	Cytidylyltransferase-like	sp|Q06178|NMA1_YEAST	Nicotinamide/nicotinic acid mononucleotide adenylyltransferase 1 OS=Saccharomyces cerevisiae (strain ATCC 204508 / S288c) OX=559292 GN=NMA1 PE=1 SV=1	22889560
gene-AOL_s00054g35	AOL_s00054g35	uncharacterized protein	1311	0.158472	-2.6577	1.29359304372e-40	6.2998881642e-40	yes	down	XP_011119653.1	hypothetical protein AOL_s00054g35 [Orbilia oligospora ATCC 24927]				K09467	MIG			COG5048	S:Function unknown	PF13465.9;;PF00096.29	zf-H2C2_2;;zf-C2H2	Zinc-finger double domain;;Zinc finger, C2H2 type	sp|O94130|CREA_BOTFU	DNA-binding protein creA OS=Botryotinia fuckeliana OX=40559 GN=creA PE=3 SV=1	22890882
gene-AOL_s00215g173	AOL_s00215g173	uncharacterized protein	1527	0.158498	-2.65747	0	0	yes	down	XP_011127677.1	hypothetical protein AOL_s00215g173 [Orbilia oligospora ATCC 24927]	GO:0016021;;GO:0008324;;GO:0046916	cellular_component;;molecular_function;;biological_process	integral component of membrane;;cation transmembrane transporter activity;;cellular transition metal ion homeostasis					ENOG410XT9K	U:Intracellular trafficking, secretion, and vesicular transport	PF01545.24	Cation_efflux	Cation efflux family	sp|O14329|ZRG17_SCHPO	Probable zinc transporter zrg17 OS=Schizosaccharomyces pombe (strain 972 / ATCC 24843) OX=284812 GN=zrg17 PE=1 SV=1	22898572
gene-AOL_s00078g530	AOL_s00078g530	uncharacterized protein	3072	0.158696	-2.65566	1.65322730479e-180	2.15803738355e-179	yes	down	XP_011122095.1	hypothetical protein AOL_s00078g530 [Orbilia oligospora ATCC 24927]	GO:0046872	molecular_function	metal ion binding					ENOG4111FPZ	S:Function unknown						22893030
gene-AOL_s00054g390	AOL_s00054g390	uncharacterized protein	1146	0.158706	-2.65557	0	0	yes	down	XP_011120008.1	hypothetical protein AOL_s00054g390 [Orbilia oligospora ATCC 24927]	GO:0016021;;GO:0015267	cellular_component;;molecular_function	integral component of membrane;;channel activity	K09885	AQPF			COG0580	G:Carbohydrate transport and metabolism	PF00230.23	MIP	Major intrinsic protein	sp|P0CD89|AQY2_YEASX	Aquaporin-2 OS=Saccharomyces cerevisiae OX=4932 GN=AQY2 PE=2 SV=1	22890927
gene-AOL_s00097g585	AOL_s00097g585	uncharacterized protein	1713	0.158748	-2.65519	0	0	yes	down	XP_011124720.1	hypothetical protein AOL_s00097g585 [Orbilia oligospora ATCC 24927]	GO:0003700	molecular_function	transcription factor activity, sequence-specific DNA binding	K21452	MBZ1			ENOG41123CD	S:Function unknown	PF00170.24;;PF07716.18	bZIP_1;;bZIP_2	bZIP transcription factor;;Basic region leucine zipper	sp|E9EPV1|MBZ11_METRA	BZIP-type transcription factor MBZ1 OS=Metarhizium robertsii (strain ARSEF 23 / ATCC MYA-3075) OX=655844 GN=MBZ1 PE=2 SV=2	22895660
gene-AOL_s00080g214	AOL_s00080g214	uncharacterized protein	1635	0.158762	-2.65506	0	0	yes	down	XP_011122891.1	hypothetical protein AOL_s00080g214 [Orbilia oligospora ATCC 24927]										PF00096.29	zf-C2H2	Zinc finger, C2H2 type			22893791
gene-AOL_s00054g219	AOL_s00054g219	uncharacterized protein	1140	0.159127	-2.65175	3.13911981903e-15	9.16923531888e-15	yes	down	XP_011119837.1	hypothetical protein AOL_s00054g219 [Orbilia oligospora ATCC 24927]								ENOG410Y44A	S:Function unknown						22890737
gene-AOL_s00007g270	AOL_s00007g270	uncharacterized protein	1632	0.159652	-2.647	1.67592476152e-75	1.19733358558e-74	yes	down	XP_011118473.1	hypothetical protein AOL_s00007g270 [Orbilia oligospora ATCC 24927]															22889379
gene-AOL_s00080g200	AOL_s00080g200	uncharacterized protein	4203	0.159737	-2.64623	0	0	yes	down	XP_011122877.1	hypothetical protein AOL_s00080g200 [Orbilia oligospora ATCC 24927]	GO:0030248;;GO:0008810;;GO:0030245;;GO:0005576	molecular_function;;molecular_function;;biological_process;;cellular_component	cellulose binding;;cellulase activity;;cellulose catabolic process;;extracellular region					ENOG4111V2Y	S:Function unknown	PF18975.3;;PF12937.10	DUF5711;;F-box-like	Family of unknown function (DUF5711;;F-box-like			22893776
gene-AOL_s00054g719	AOL_s00054g719	uncharacterized protein	801	0.160441	-2.63989	9.4663969533e-09	2.19946504372e-08	yes	down	XP_011120337.1	hypothetical protein AOL_s00054g719 [Orbilia oligospora ATCC 24927]	GO:0016491;;GO:0010181	molecular_function;;molecular_function	oxidoreductase activity;;FMN binding					COG1853	S:Function unknown	PF01613.21	Flavin_Reduct	Flavin reductase like domain	sp|Q9KAK9|Y2278_ALKHC	Uncharacterized protein BH2278 OS=Alkalihalobacillus halodurans (strain ATCC BAA-125 / DSM 18197 / FERM 7344 / JCM 9153 / C-125) OX=272558 GN=BH2278 PE=3 SV=1	22891292
gene-AOL_s00004g173	AOL_s00004g173	uncharacterized protein	1671	0.160516	-2.63921	0	0	yes	down	XP_011117125.1	hypothetical protein AOL_s00004g173 [Orbilia oligospora ATCC 24927]	GO:0005737;;GO:0017018;;GO:0046872;;GO:0004722	cellular_component;;molecular_function;;molecular_function;;molecular_function	cytoplasm;;myosin phosphatase activity;;metal ion binding;;protein serine/threonine phosphatase activity	K06269	PPP1C	map04113;;map03015	Meiosis - yeast;;mRNA surveillance pathway			PF00149.31;;PF16891.8	Metallophos;;STPPase_N	Calcineurin-like phosphoesterase;;Serine-threonine protein phosphatase N-terminal domain	sp|B0XUR7|PPZA_ASPFC	Serine/threonine-protein phosphatase ppzA OS=Neosartorya fumigata (strain CEA10 / CBS 144.89 / FGSC A1163) OX=451804 GN=ppzA PE=1 SV=1	22888020
gene-AOL_s00080g442	AOL_s00080g442	uncharacterized protein	1407	0.160798	-2.63668	1.76943882383e-61	1.10999763635e-60	yes	down	XP_011123119.1	hypothetical protein AOL_s00080g442 [Orbilia oligospora ATCC 24927]	GO:0016021;;GO:0005254	cellular_component;;molecular_function	integral component of membrane;;chloride channel activity	K08994	yneE, BEST			COG3781	S:Function unknown	PF01062.24	Bestrophin	Bestrophin, RFP-TM, chloride channel	sp|P72926|Y1024_SYNY3	UPF0187 protein sll1024 OS=Synechocystis sp. (strain PCC 6803 / Kazusa) OX=1111708 GN=sll1024 PE=3 SV=2	22894044
gene-AOL_s00054g562	AOL_s00054g562	uncharacterized protein	843	0.161337	-2.63185	0.0059637329514	0.00961139086685	yes	down	XP_011120180.1	hypothetical protein AOL_s00054g562 [Orbilia oligospora ATCC 24927]	GO:0071008;;GO:0000390	cellular_component;;biological_process	U2-type post-mRNA release spliceosomal complex;;spliceosomal complex disassembly												22891118
gene-AOL_s00083g291	AOL_s00083g291	uncharacterized protein	1845	0.162249	-2.62372	0	0	yes	down	XP_011123772.1	hypothetical protein AOL_s00083g291 [Orbilia oligospora ATCC 24927]								ENOG410ZM3X	S:Function unknown						22894681
gene-AOL_s00075g148	AOL_s00075g148	uncharacterized protein	477	0.162282	-2.62342	0	0	yes	down	XP_011120761.1	hypothetical protein AOL_s00075g148 [Orbilia oligospora ATCC 24927]	GO:0003677	molecular_function	DNA binding	K03627	MBF1			COG1813	K:Transcription	PF08523.13;;PF01381.25;;PF13560.9	MBF1;;HTH_3;;HTH_31	Multiprotein bridging factor 1;;Helix-turn-helix;;Helix-turn-helix domain	sp|Q6BXQ8|MBF1_DEBHA	Multiprotein-bridging factor 1 OS=Debaryomyces hansenii (strain ATCC 36239 / CBS 767 / BCRC 21394 / JCM 1990 / NBRC 0083 / IGC 2968) OX=284592 GN=MBF1 PE=3 SV=1	22891653
gene-AOL_s00083g385	AOL_s00083g385	uncharacterized protein	1041	0.162287	-2.62338	2.48081442529e-115	2.39302825307e-114	yes	down	XP_011123866.1	hypothetical protein AOL_s00083g385 [Orbilia oligospora ATCC 24927]	GO:0046872;;GO:0016491	molecular_function;;molecular_function	metal ion binding;;oxidoreductase activity					COG3491	S:Function unknown	PF03171.23;;PF14226.9	2OG-FeII_Oxy;;DIOX_N	2OG-Fe(II) oxygenase superfamily;;non-haem dioxygenase in morphine synthesis N-terminal	sp|C8VK14|HXNY_EMENI	2-oxoglutarate-Fe(II) type oxidoreductase hxnY OS=Emericella nidulans (strain FGSC A4 / ATCC 38163 / CBS 112.46 / NRRL 194 / M139) OX=227321 GN=hxnY PE=2 SV=1	22894785
gene-AOL_s00004g218	AOL_s00004g218	uncharacterized protein	1656	0.162487	-2.6216	0	0	yes	down	XP_011117170.1	hypothetical protein AOL_s00004g218 [Orbilia oligospora ATCC 24927]	GO:0006950	biological_process	response to stress	K01456	E3.5.1.52, NGLY1, PNG1	map04141	Protein processing in endoplasmic reticulum	ENOG410XP69	O:Posttranslational modification, protein turnover, chaperones	PF03835.18;;PF01841.22	Rad4;;Transglut_core	Rad4 transglutaminase-like domain;;Transglutaminase-like superfamily	sp|Q4WHW1|PNG1_ASPFU	Protein png1 OS=Neosartorya fumigata (strain ATCC MYA-4609 / Af293 / CBS 101355 / FGSC A1100) OX=330879 GN=png1 PE=3 SV=1	22888070
gene-AOL_s00007g306	AOL_s00007g306	uncharacterized protein	2811	0.162776	-2.61904	5.95418767075e-67	3.95001261723e-66	yes	down	XP_011118509.1	hypothetical protein AOL_s00007g306 [Orbilia oligospora ATCC 24927]	GO:0005975	biological_process	carbohydrate metabolic process					ENOG41113MW	S:Function unknown						22889419
gene-AOL_s00043g47	AOL_s00043g47	uncharacterized protein	1743	0.163057	-2.61655	0	0	yes	down	XP_011118836.1	hypothetical protein AOL_s00043g47 [Orbilia oligospora ATCC 24927]	GO:0003700;;GO:0043565;;GO:0005634;;GO:0000981	molecular_function;;molecular_function;;cellular_component;;molecular_function	transcription factor activity, sequence-specific DNA binding;;sequence-specific DNA binding;;nucleus;;RNA polymerase II transcription factor activity, sequence-specific DNA binding					COG5169	K:Transcription	PF00447.20	HSF_DNA-bind	HSF-type DNA-binding	sp|Q5A287|SFL1_CANAL	Transcription factor SFL1 OS=Candida albicans (strain SC5314 / ATCC MYA-2876) OX=237561 GN=SFL1 PE=1 SV=2	22890185
gene-AOL_s00210g124	AOL_s00210g124	uncharacterized protein	555	0.163179	-2.61547	0	0	yes	down	XP_011127228.1	hypothetical protein AOL_s00210g124 [Orbilia oligospora ATCC 24927]								ENOG411247U;;ENOG410YX3F	S:Function unknown;;S:Function unknown						22898118
gene-AOL_s00109g31	AOL_s00109g31	uncharacterized protein	1104	0.163202	-2.61527	9.16550713933e-176	1.16737860955e-174	yes	down	XP_011124814.1	hypothetical protein AOL_s00109g31 [Orbilia oligospora ATCC 24927]	GO:0003824;;GO:0009058	molecular_function;;biological_process	catalytic activity;;biosynthetic process					COG0384	S:Function unknown	PF02567.19	PhzC-PhzF	Phenazine biosynthesis-like protein	sp|P73125|Y1019_SYNY3	Uncharacterized isomerase slr1019 OS=Synechocystis sp. (strain PCC 6803 / Kazusa) OX=1111708 GN=slr1019 PE=3 SV=2	22895903
gene-AOL_s00215g829	AOL_s00215g829	uncharacterized protein	1104	0.163318	-2.61424	2.54859861916e-18	8.08327062801e-18	yes	down	XP_011128333.1	hypothetical protein AOL_s00215g829 [Orbilia oligospora ATCC 24927]	GO:0008270;;GO:0016491	molecular_function;;molecular_function	zinc ion binding;;oxidoreductase activity					COG1063	E:Amino acid transport and metabolism	PF08240.15;;PF00107.29;;PF16912.8;;PF13823.9	ADH_N;;ADH_zinc_N;;Glu_dehyd_C;;ADH_N_assoc	Alcohol dehydrogenase GroES-like domain;;Zinc-binding dehydrogenase;;Glucose dehydrogenase C-terminus;;Alcohol dehydrogenase GroES-associated	sp|O34788|BDHA_BACSU	(R,R)-butanediol dehydrogenase OS=Bacillus subtilis (strain 168) OX=224308 GN=bdhA PE=1 SV=1	22899300
gene-AOL_s00080g31	AOL_s00080g31	uncharacterized protein	324	0.163349	-2.61397	1.95281417654e-100	1.71648113758e-99	yes	down	XP_011122708.1	hypothetical protein AOL_s00080g31 [Orbilia oligospora ATCC 24927]								ENOG41122QE	S:Function unknown	PF17032.8	zinc_ribbon_15	zinc-ribbon family	sp|Q3E756|YB029_YEAST	UPF0768 protein YBL029C-A OS=Saccharomyces cerevisiae (strain ATCC 204508 / S288c) OX=559292 GN=YBL029C-A PE=1 SV=1	22893897
gene-AOL_s00076g65	AOL_s00076g65	uncharacterized protein	876	0.16386	-2.60947	0	0	yes	down	KAF3309234.1	hypothetical protein TWF173_011316 [Orbilia oligospora]								ENOG410ZPYG;;ENOG4111YTA	O:Posttranslational modification, protein turnover, chaperones;;O:Posttranslational modification, protein turnover, chaperones	PF00011.24	HSP20	Hsp20/alpha crystallin family	sp|P19752|HSP30_NEUCR	30 kDa heat shock protein OS=Neurospora crassa (strain ATCC 24698 / 74-OR23-1A / CBS 708.71 / DSM 1257 / FGSC 987) OX=367110 GN=hsp30 PE=3 SV=1	22892451
gene-AOL_s00215g284	AOL_s00215g284	uncharacterized protein	2757	0.163879	-2.60929	0	0	yes	down	XP_011127788.1	hypothetical protein AOL_s00215g284 [Orbilia oligospora ATCC 24927]	GO:1990380;;GO:0004843	molecular_function;;molecular_function	Lys48-specific deubiquitinase activity;;thiol-dependent ubiquitin-specific protease activity	K01309	MINDY1_2			ENOG41102GM	S:Function unknown	PF04424.16	MINDY_DUB	MINDY deubiquitinase	sp|Q08930|YP191_YEAST	Ubiquitin carboxyl-terminal hydrolase MIY1 OS=Saccharomyces cerevisiae (strain ATCC 204508 / S288c) OX=559292 GN=YPL191C PE=1 SV=1	22898695
gene-AOL_s00110g236	AOL_s00110g236	uncharacterized protein	1749	0.164376	-2.60493	0	0	yes	down	XP_011125228.1	hypothetical protein AOL_s00110g236 [Orbilia oligospora ATCC 24927]	GO:0016787	molecular_function	hydrolase activity							PF08386.13;;PF00561.23	Abhydrolase_4;;Abhydrolase_1	TAP-like protein;;alpha/beta hydrolase fold	sp|Q54410|TAP_STRLI	Tripeptidyl aminopeptidase OS=Streptomyces lividans OX=1916 GN=tap PE=1 SV=1	22896130
gene-AOL_s00173g184	AOL_s00173g184	uncharacterized protein	1602	0.164623	-2.60276	0.000980657976626	0.00171219521955	yes	down	XP_011126228.1	hypothetical protein AOL_s00173g184 [Orbilia oligospora ATCC 24927]	GO:0005576;;GO:0030248;;GO:0005975;;GO:0004348;;GO:0006665	cellular_component;;molecular_function;;biological_process;;molecular_function;;biological_process	extracellular region;;cellulose binding;;carbohydrate metabolic process;;glucosylceramidase activity;;sphingolipid metabolic process					ENOG410ZSMX	G:Carbohydrate transport and metabolism	PF14587.9;;PF00734.21;;PF17189.7;;PF02055.19	Glyco_hydr_30_2;;CBM_1;;Glyco_hydro_30C;;Glyco_hydro_30	O-Glycosyl hydrolase family 30;;Fungal cellulose binding domain;;Glycosyl hydrolase family 30 beta sandwich domain;;Glycosyl hydrolase family 30 TIM-barrel domain	sp|G2Q1N4|XY30A_MYCTT	GH30 family xylanase OS=Myceliophthora thermophila (strain ATCC 42464 / BCRC 31852 / DSM 1799) OX=573729 GN=Xyn30A PE=1 SV=1	22897124
gene-AOL_s00081g36	AOL_s00081g36	uncharacterized protein	1725	0.165152	-2.59813	0	0	yes	down	XP_011123157.1	hypothetical protein AOL_s00081g36 [Orbilia oligospora ATCC 24927]	GO:0022857;;GO:0016021	molecular_function;;cellular_component	transmembrane transporter activity;;integral component of membrane							PF07690.19	MFS_1	Major Facilitator Superfamily	sp|D4AXV8|MFS1_ARTBC	MFS-type efflux pump MFS1 OS=Arthroderma benhamiae (strain ATCC MYA-4681 / CBS 112371) OX=663331 GN=MFS1 PE=3 SV=2	22894395
gene-AOL_s00006g180	AOL_s00006g180	uncharacterized protein	840	0.166094	-2.58993	0	0	yes	down	XP_011117791.1	hypothetical protein AOL_s00006g180 [Orbilia oligospora ATCC 24927]				K14844	PUF6			ENOG4111XF9	S:Function unknown						22888687
gene-AOL_s00079g114	AOL_s00079g114	uncharacterized protein	912	0.166127	-2.58964	3.25542357238e-20	1.08704010156e-19	yes	down	XP_011122291.1	hypothetical protein AOL_s00079g114 [Orbilia oligospora ATCC 24927]															22893180
gene-AOL_s00054g491	AOL_s00054g491	uncharacterized protein	5757	0.166146	-2.58947	0	0	yes	down	XP_011120109.1	hypothetical protein AOL_s00054g491 [Orbilia oligospora ATCC 24927]	GO:0003843;;GO:0006075;;GO:0016021;;GO:0000148	molecular_function;;biological_process;;cellular_component;;cellular_component	1,3-beta-D-glucan synthase activity;;(1->3)-beta-D-glucan biosynthetic process;;integral component of membrane;;1,3-beta-D-glucan synthase complex	K00706	E2.4.1.34	map00500;;map04011	Starch and sucrose metabolism;;MAPK signaling pathway - yeast	ENOG410XQ8V	S:Function unknown	PF02364.18;;PF14288.9	Glucan_synthase;;FKS1_dom1	1,3-beta-glucan synthase component;;1,3-beta-glucan synthase subunit FKS1, domain-1	sp|A2QLK4|FKS1_ASPNC	1,3-beta-glucan synthase component FKS1 OS=Aspergillus niger (strain CBS 513.88 / FGSC A1513) OX=425011 GN=fksA PE=3 SV=1	22891039
gene-AOL_s00076g247	AOL_s00076g247	uncharacterized protein	2562	0.166154	-2.5894	0	0	yes	down	XP_011121102.1	hypothetical protein AOL_s00076g247 [Orbilia oligospora ATCC 24927]	GO:0005783;;GO:0020037;;GO:0043048;;GO:0016021;;GO:0004168;;GO:0034599;;GO:0046872;;GO:0004601	cellular_component;;molecular_function;;biological_process;;cellular_component;;molecular_function;;biological_process;;molecular_function;;molecular_function	endoplasmic reticulum;;heme binding;;dolichyl monophosphate biosynthetic process;;integral component of membrane;;dolichol kinase activity;;cellular response to oxidative stress;;metal ion binding;;peroxidase activity					COG0170	I:Lipid transport and metabolism				sp|Q9Y7T6|SEC59_SCHPO	Dolichol kinase sec59 OS=Schizosaccharomyces pombe (strain 972 / ATCC 24843) OX=284812 GN=sec59 PE=3 SV=3	22892006
gene-AOL_s00097g324	AOL_s00097g324	uncharacterized protein	1662	0.166184	-2.58915	0	0	yes	down	XP_011124459.1	hypothetical protein AOL_s00097g324 [Orbilia oligospora ATCC 24927]	GO:0009229;;GO:0009228;;GO:0004417;;GO:0004789;;GO:0046872;;GO:0005524	biological_process;;biological_process;;molecular_function;;molecular_function;;molecular_function;;molecular_function	thiamine diphosphate biosynthetic process;;thiamine biosynthetic process;;hydroxyethylthiazole kinase activity;;thiamine-phosphate diphosphorylase activity;;metal ion binding;;ATP binding	K14154	THI6	map00730;;map01240	Thiamine metabolism;;Biosynthesis of cofactors	COG0352	H:Coenzyme transport and metabolism	PF02110.18;;PF02581.20;;PF00294.27	HK;;TMP-TENI;;PfkB	Hydroxyethylthiazole kinase family;;Thiamine monophosphate synthase;;pfkB family carbohydrate kinase	sp|P40386|THI6_SCHPO	Probable thiamine biosynthetic bifunctional enzyme OS=Schizosaccharomyces pombe (strain 972 / ATCC 24843) OX=284812 GN=thi4 PE=2 SV=1	22895371
gene-AOL_s00007g205	AOL_s00007g205	uncharacterized protein	2997	0.166387	-2.58739	5.6071090265e-18	1.76610471888e-17	yes	down	XP_011118408.1	hypothetical protein AOL_s00007g205 [Orbilia oligospora ATCC 24927]	GO:0016021;;GO:0050661;;GO:0016491	cellular_component;;molecular_function;;molecular_function	integral component of membrane;;NADP binding;;oxidoreductase activity					COG2940	S:Function unknown	PF00856.31	SET	SET domain	sp|I1R9A9|GRA4_GIBZE	Methyltransferase FGSG_00040 OS=Gibberella zeae (strain ATCC MYA-4620 / CBS 123657 / FGSC 9075 / NRRL 31084 / PH-1) OX=229533 GN=FG00040 PE=3 SV=1	22889307
gene-AOL_s00043g156	AOL_s00043g156	uncharacterized protein	3624	0.166675	-2.58489	0	0	yes	down	XP_011118945.1	hypothetical protein AOL_s00043g156 [Orbilia oligospora ATCC 24927]	GO:0046872;;GO:0004842	molecular_function;;molecular_function	metal ion binding;;ubiquitin-protein transferase activity					ENOG410XRXP	S:Function unknown	PF01485.24	IBR	IBR domain, a half RING-finger domain	sp|F4ITM1|RGSL1_ARATH	E3 ubiquitin-protein ligase RSL1 OS=Arabidopsis thaliana OX=3702 GN=RSL1 PE=1 SV=1	22889838
gene-AOL_s00210g173	AOL_s00210g173	uncharacterized protein	717	0.166682	-2.58483	1.0096928956e-30	4.18512122406e-30	yes	down	XP_011127277.1	hypothetical protein AOL_s00210g173 [Orbilia oligospora ATCC 24927]															22898172
gene-AOL_s00081g12	AOL_s00081g12	uncharacterized protein	1017	0.166964	-2.58239	2.73002898556e-94	2.29949070654e-93	yes	down	XP_011123133.1	hypothetical protein AOL_s00081g12 [Orbilia oligospora ATCC 24927]										PF00650.23;;PF03765.18	CRAL_TRIO;;CRAL_TRIO_N	CRAL/TRIO domain;;CRAL/TRIO, N-terminal domain	sp|Q10137|SEC14_SCHPO	Sec14 cytosolic factor OS=Schizosaccharomyces pombe (strain 972 / ATCC 24843) OX=284812 GN=sec14 PE=4 SV=1	22894130
gene-AOL_s00006g261	AOL_s00006g261	uncharacterized protein	3027	0.167146	-2.58082	5.0976135056e-158	6.00442802932e-157	yes	down	XP_011117872.1	hypothetical protein AOL_s00006g261 [Orbilia oligospora ATCC 24927]				K21440	ANKRD50			COG0666	S:Function unknown	PF12796.10;;PF13606.9;;PF13637.9;;PF13857.9;;PF00023.33;;PF13191.9	Ank_2;;Ank_3;;Ank_4;;Ank_5;;Ank;;AAA_16	Ankyrin repeats (3 copies;;Ankyrin repeat;;Ankyrin repeats (many copies;;Ankyrin repeats (many copies;;Ankyrin repeat;;AAA ATPase domain			22888777
gene-AOL_s00054g202	AOL_s00054g202	uncharacterized protein	3693	0.167931	-2.57406	0	0	yes	down	XP_011119820.1	hypothetical protein AOL_s00054g202 [Orbilia oligospora ATCC 24927]	GO:0016021	cellular_component	integral component of membrane	K24195	XPR1, PHO1			COG5409;;COG5408	T:Signal transduction mechanisms;;T:Signal transduction mechanisms	PF03124.17;;PF03105.22	EXS;;SPX	EXS family;;SPX domain	sp|Q9UU86|SYG1_SCHPO	Protein SYG1 homolog OS=Schizosaccharomyces pombe (strain 972 / ATCC 24843) OX=284812 GN=SPCC1827.07c PE=3 SV=1	22890719
gene-AOL_s00079g354	AOL_s00079g354	uncharacterized protein	2094	0.168086	-2.57273	2.79304716337e-262	4.85315065887e-261	yes	down	XP_011122531.1	hypothetical protein AOL_s00079g354 [Orbilia oligospora ATCC 24927]	GO:0048038;;GO:0005507;;GO:0009308;;GO:0008131	molecular_function;;molecular_function;;biological_process;;molecular_function	quinone binding;;copper ion binding;;amine metabolic process;;primary amine oxidase activity	K00276	AOC3, AOC2, tynA	map00350;;map00360;;map00410;;map00260	Tyrosine metabolism;;Phenylalanine metabolism;;beta-Alanine metabolism;;Glycine, serine and threonine metabolism	COG3733	Q:Secondary metabolites biosynthesis, transport and catabolism	PF01179.23;;PF02728.19;;PF02727.19	Cu_amine_oxid;;Cu_amine_oxidN3;;Cu_amine_oxidN2	Copper amine oxidase, enzyme domain;;Copper amine oxidase, N3 domain;;Copper amine oxidase, N2 domain	sp|Q9P7F2|CAO1_SCHPO	Copper amine oxidase 1 OS=Schizosaccharomyces pombe (strain 972 / ATCC 24843) OX=284812 GN=cao1 PE=1 SV=1	22893446
gene-AOL_s00004g647	AOL_s00004g647	uncharacterized protein	267	0.168149	-2.57219	0.00193685916773	0.00329187643162	yes	down	XP_011117598.1	hypothetical protein AOL_s00004g647 [Orbilia oligospora ATCC 24927]															22888545
gene-AOL_s00043g292	AOL_s00043g292	uncharacterized protein	1398	0.16816	-2.57209	3.63224863504e-109	3.37947246673e-108	yes	down	XP_011119081.1	hypothetical protein AOL_s00043g292 [Orbilia oligospora ATCC 24927]										PF12937.10	F-box-like	F-box-like			22889989
gene-AOL_s00004g240	AOL_s00004g240	uncharacterized protein	807	0.168314	-2.57077	6.29234554099e-88	4.99154697299e-87	yes	down	XP_011117192.1	hypothetical protein AOL_s00004g240 [Orbilia oligospora ATCC 24927]	GO:0016021	cellular_component	integral component of membrane	K07034	K07034			COG1584	S:Function unknown	PF01184.22	Gpr1_Fun34_YaaH	GPR1/FUN34/yaaH family	sp|Q5B2K4|ACPA_EMENI	Acetate permease A OS=Emericella nidulans (strain FGSC A4 / ATCC 38163 / CBS 112.46 / NRRL 194 / M139) OX=227321 GN=acpA PE=2 SV=1	22888095
gene-AOL_s00083g78	AOL_s00083g78	uncharacterized protein	1149	0.168381	-2.5702	1.22892342584e-43	6.27007844149e-43	yes	down	XP_011123559.1	hypothetical protein AOL_s00083g78 [Orbilia oligospora ATCC 24927]	GO:0016021	cellular_component	integral component of membrane												22894959
gene-AOL_s00054g93	AOL_s00054g93	uncharacterized protein	570	0.168539	-2.56885	0.00468843819982	0.00764648934066	yes	down	XP_011119711.1	hypothetical protein AOL_s00054g93 [Orbilia oligospora ATCC 24927]	GO:0016021	cellular_component	integral component of membrane												22891526
gene-AOL_s00210g236	AOL_s00210g236	uncharacterized protein	279	0.16882	-2.56645	3.95149377095e-12	1.0477748137e-11	yes	down	XP_011127340.1	hypothetical protein AOL_s00210g236 [Orbilia oligospora ATCC 24927]	GO:0004364	molecular_function	glutathione transferase activity	K07393	ECM4, yqjG			COG0435;;COG1011	O:Posttranslational modification, protein turnover, chaperones;;S:Function unknown	PF13409.9	GST_N_2	Glutathione S-transferase, N-terminal domain	sp|O94524|GTO2_SCHPO	Glutathione S-transferase omega-like 2 OS=Schizosaccharomyces pombe (strain 972 / ATCC 24843) OX=284812 GN=gto2 PE=3 SV=1	22898242
gene-AOL_s00054g734	AOL_s00054g734	uncharacterized protein	345	0.169037	-2.56459	0.00289338326422	0.00482230544037	yes	down	XP_011120352.1	hypothetical protein AOL_s00054g734 [Orbilia oligospora ATCC 24927]	GO:0016787;;GO:0046486;;GO:0046872;;GO:0016042	molecular_function;;biological_process;;molecular_function;;biological_process	hydrolase activity;;glycerolipid metabolic process;;metal ion binding;;lipid catabolic process					ENOG4110W8D	S:Function unknown						22891309
gene-AOL_s00054g735	AOL_s00054g735	uncharacterized protein	2115	0.169355	-2.56188	2.56865092895e-47	1.37892539639e-46	yes	down	XP_011120353.1	hypothetical protein AOL_s00054g735 [Orbilia oligospora ATCC 24927]	GO:0016787;;GO:0046486;;GO:0046872;;GO:0016042	molecular_function;;biological_process;;molecular_function;;biological_process	hydrolase activity;;glycerolipid metabolic process;;metal ion binding;;lipid catabolic process							PF01734.25	Patatin	Patatin-like phospholipase	sp|F4HX15|LPAI_ARATH	Phospholipase A I OS=Arabidopsis thaliana OX=3702 GN=PLA1 PE=3 SV=1	22891310
gene-AOL_s00083g322	AOL_s00083g322	uncharacterized protein	873	0.169679	-2.55912	0	0	yes	down	XP_011123803.1	hypothetical protein AOL_s00083g322 [Orbilia oligospora ATCC 24927]	GO:0008073	molecular_function	ornithine decarboxylase inhibitor activity	K06316	RFT1			ENOG410Y1D5;;ENOG4111TN9	U:Intracellular trafficking, secretion, and vesicular transport;;S:Function unknown	PF02100.20	ODC_AZ	Ornithine decarboxylase antizyme			22894716
gene-AOL_s00007g145	AOL_s00007g145	uncharacterized protein	2310	0.16971	-2.55886	0	0	yes	down	XP_011118348.1	hypothetical protein AOL_s00007g145 [Orbilia oligospora ATCC 24927]										PF12796.10;;PF00023.33;;PF13606.9;;PF13637.9;;PF13857.9	Ank_2;;Ank;;Ank_3;;Ank_4;;Ank_5	Ankyrin repeats (3 copies;;Ankyrin repeat;;Ankyrin repeat;;Ankyrin repeats (many copies;;Ankyrin repeats (many copies			22889240
gene-AOL_s00004g299	AOL_s00004g299	uncharacterized protein	471	0.169894	-2.55729	7.47767991053e-36	3.38706304104e-35	yes	down	XP_011117251.1	hypothetical protein AOL_s00004g299 [Orbilia oligospora ATCC 24927]															22888159
gene-AOL_s00054g967	AOL_s00054g967	uncharacterized protein	4932	0.169912	-2.55714	0	0	yes	down	XP_011120585.1	hypothetical protein AOL_s00054g967 [Orbilia oligospora ATCC 24927]	GO:0016021;;GO:0140359;;GO:0005524	cellular_component;;molecular_function;;molecular_function	integral component of membrane;;ABC-type transmembrane transporter activity;;ATP binding	K05643	ABCA3	map02010	ABC transporters	COG1131	V:Defense mechanisms	PF00005.30;;PF12698.10;;PF13304.9;;PF02463.22;;PF03193.19	ABC_tran;;ABC2_membrane_3;;AAA_21;;SMC_N;;RsgA_GTPase	ABC transporter;;ABC-2 family transporter protein;;AAA domain, putative AbiEii toxin, Type IV TA system;;RecF/RecN/SMC N terminal domain;;RsgA GTPase	sp|Q86UK0|ABCAC_HUMAN	Glucosylceramide transporter ABCA12 OS=Homo sapiens OX=9606 GN=ABCA12 PE=1 SV=3	22891567
gene-AOL_s00215g748	AOL_s00215g748	uncharacterized protein	456	0.17039	-2.55309	4.88894140982e-05	9.43361649127e-05	yes	down	XP_011128252.1	hypothetical protein AOL_s00215g748 [Orbilia oligospora ATCC 24927]	GO:0004867	molecular_function	serine-type endopeptidase inhibitor activity							PF16850.8	Inhibitor_I66	Peptidase inhibitor I66	sp|P81639|SPI_LENED	Serine protease inhibitor OS=Lentinula edodes OX=5353 PE=1 SV=1	22899210
gene-AOL_s00076g543	AOL_s00076g543	uncharacterized protein	1701	0.170413	-2.55289	3.4774953083e-116	3.36061816396e-115	yes	down	XP_011121397.1	hypothetical protein AOL_s00076g543 [Orbilia oligospora ATCC 24927]	GO:0016021;;GO:0006865;;GO:0055085	cellular_component;;biological_process;;biological_process	integral component of membrane;;amino acid transport;;transmembrane transport	K16261	YAT					PF00324.24;;PF13520.9	AA_permease;;AA_permease_2	Amino acid permease;;Amino acid permease	sp|P34054|INDA1_HYPAT	Amino-acid permease inda1 OS=Hypocrea atroviridis OX=63577 GN=inda1 PE=2 SV=1	22892333
gene-AOL_s00006g343	AOL_s00006g343	uncharacterized protein	906	0.170556	-2.55168	2.64708733092e-44	1.36920559576e-43	yes	down	XP_011117954.1	hypothetical protein AOL_s00006g343 [Orbilia oligospora ATCC 24927]								COG0702;;COG0702	G:Carbohydrate transport and metabolism;;M:Cell wall/membrane/envelope biogenesis	PF05368.16;;PF13460.9;;PF01370.24;;PF07993.15;;PF00106.28	NmrA;;NAD_binding_10;;Epimerase;;NAD_binding_4;;adh_short	NmrA-like family;;NAD(P)H-binding;;NAD dependent epimerase/dehydratase family;;Male sterility protein;;short chain dehydrogenase	sp|Q0VCN1|NMRL1_BOVIN	NmrA-like family domain-containing protein 1 OS=Bos taurus OX=9913 GN=NMRAL1 PE=2 SV=1	22888868
gene-AOL_s00076g216	AOL_s00076g216	uncharacterized protein	1509	0.170922	-2.54859	0	0	yes	down	XP_011121071.1	hypothetical protein AOL_s00076g216 [Orbilia oligospora ATCC 24927]				K21545	MNL1, SEB1, SEBA, COM2			COG5048	S:Function unknown	PF00096.29;;PF13465.9;;PF13894.9	zf-C2H2;;zf-H2C2_2;;zf-C2H2_4	Zinc finger, C2H2 type;;Zinc-finger double domain;;C2H2-type zinc finger	sp|Q4WPF5|SEBA_ASPFU	C2H2 finger domain transcription factor sebA OS=Neosartorya fumigata (strain ATCC MYA-4609 / Af293 / CBS 101355 / FGSC A1100) OX=330879 GN=sebA PE=4 SV=1	22891972
gene-AOL_s00215g424	AOL_s00215g424	uncharacterized protein	1602	0.170964	-2.54823	0	0	yes	down	KAF3273080.1	hypothetical protein TWF970_009371 [Orbilia oligospora]	GO:0003700;;GO:0005634;;GO:0003677	molecular_function;;cellular_component;;molecular_function	transcription factor activity, sequence-specific DNA binding;;nucleus;;DNA binding					ENOG410ZXYB	K:Transcription	PF05224.15	NDT80_PhoG	NDT80 / PhoG like DNA-binding family	sp|Q05534|PHOG_EMENI	Protein pacG OS=Emericella nidulans (strain FGSC A4 / ATCC 38163 / CBS 112.46 / NRRL 194 / M139) OX=227321 GN=pacG PE=3 SV=3	22898851
gene-AOL_s00076g703	AOL_s00076g703	uncharacterized protein	1542	0.171066	-2.54737	0	0	yes	down	XP_011121557.1	hypothetical protein AOL_s00076g703 [Orbilia oligospora ATCC 24927]				K09527	DNAJC7			COG0484	O:Posttranslational modification, protein turnover, chaperones	PF07719.20;;PF00515.31;;PF00226.34;;PF13432.9;;PF14559.9;;PF13414.9;;PF13181.9;;PF13431.9;;PF13428.9;;PF13371.9	TPR_2;;TPR_1;;DnaJ;;TPR_16;;TPR_19;;TPR_11;;TPR_8;;TPR_17;;TPR_14;;TPR_9	Tetratricopeptide repeat;;Tetratricopeptide repeat;;DnaJ domain;;Tetratricopeptide repeat;;Tetratricopeptide repeat;;TPR repeat;;Tetratricopeptide repeat;;Tetratricopeptide repeat;;Tetratricopeptide repeat;;Tetratricopeptide repeat	sp|Q9HGM9|DNJC7_SCHPO	DnaJ homolog subfamily C member 7 homolog OS=Schizosaccharomyces pombe (strain 972 / ATCC 24843) OX=284812 GN=SPBC543.02c PE=4 SV=1	22892511
gene-AOL_s00080g128	AOL_s00080g128	uncharacterized protein	1740	0.17165	-2.54246	0	0	yes	down	XP_011122805.1	hypothetical protein AOL_s00080g128 [Orbilia oligospora ATCC 24927]	GO:0030544;;GO:0006457;;GO:0051879	molecular_function;;biological_process;;molecular_function	Hsp70 protein binding;;protein folding;;Hsp90 protein binding	K09553	STIP1			ENOG410XTCJ	S:Function unknown	PF00515.31;;PF07719.20;;PF17830.4;;PF13414.9;;PF13181.9;;PF13424.9;;PF13176.9	TPR_1;;TPR_2;;STI1;;TPR_11;;TPR_8;;TPR_12;;TPR_7	Tetratricopeptide repeat;;Tetratricopeptide repeat;;STI1 domain;;TPR repeat;;Tetratricopeptide repeat;;Tetratricopeptide repeat;;Tetratricopeptide repeat	sp|Q9USI5|STI1_SCHPO	Heat shock protein sti1 homolog OS=Schizosaccharomyces pombe (strain 972 / ATCC 24843) OX=284812 GN=sti1 PE=3 SV=1	22893695
gene-AOL_s00078g430	AOL_s00078g430	uncharacterized protein	5073	0.172054	-2.53907	1.31588259856e-23	4.73600407131e-23	yes	down	XP_011121995.1	hypothetical protein AOL_s00078g430 [Orbilia oligospora ATCC 24927]	GO:0003824;;GO:0009116	molecular_function;;biological_process	catalytic activity;;nucleoside metabolic process					COG0775	F:Nucleotide transport and metabolism	PF13424.9;;PF13374.9;;PF13176.9;;PF00515.31	TPR_12;;TPR_10;;TPR_7;;TPR_1	Tetratricopeptide repeat;;Tetratricopeptide repeat;;Tetratricopeptide repeat;;Tetratricopeptide repeat			22892919
gene-AOL_s00075g103	AOL_s00075g103	uncharacterized protein	792	0.173024	-2.53095	2.7899490559e-258	4.78439793165e-257	yes	down	XP_011120716.1	hypothetical protein AOL_s00075g103 [Orbilia oligospora ATCC 24927]	GO:0016491	molecular_function	oxidoreductase activity					COG1028	S:Function unknown	PF13561.9;;PF00106.28;;PF08659.13	adh_short_C2;;adh_short;;KR	Enoyl-(Acyl carrier protein) reductase;;short chain dehydrogenase;;KR domain	sp|Q9RPT1|RHLG_PSEAE	Rhamnolipids biosynthesis 3-oxoacyl-[acyl-carrier-protein] reductase OS=Pseudomonas aeruginosa (strain ATCC 15692 / DSM 22644 / CIP 104116 / JCM 14847 / LMG 12228 / 1C / PRS 101 / PAO1) OX=208964 GN=rhlG PE=1 SV=1	22891604
gene-AOL_s00004g430	AOL_s00004g430	uncharacterized protein	912	0.173287	-2.52876	0	0	yes	down	XP_011117381.1	hypothetical protein AOL_s00004g430 [Orbilia oligospora ATCC 24927]	GO:0016021	cellular_component	integral component of membrane					ENOG410ZXG4	S:Function unknown	PF13430.9	DUF4112	Domain of unknown function (DUF4112			22888305
gene-AOL_s00173g380	AOL_s00173g380	uncharacterized protein	837	0.173339	-2.52833	2.80442770615e-109	2.61157664384e-108	yes	down	XP_011126424.1	hypothetical protein AOL_s00173g380 [Orbilia oligospora ATCC 24927]	GO:0016021;;GO:0006641;;GO:0004806;;GO:0016042	cellular_component;;biological_process;;molecular_function;;biological_process	integral component of membrane;;triglyceride metabolic process;;triglyceride lipase activity;;lipid catabolic process												22897342
gene-AOL_s00043g656	AOL_s00043g656	uncharacterized protein	831	0.173351	-2.52823	0	0	yes	down	XP_011119444.1	hypothetical protein AOL_s00043g656 [Orbilia oligospora ATCC 24927]	GO:0042823;;GO:0016740;;GO:0006541;;GO:0004359	biological_process;;molecular_function;;biological_process;;molecular_function	pyridoxal phosphate biosynthetic process;;transferase activity;;glutamine metabolic process;;glutaminase activity	K08681	pdxT, pdx2	map00750;;map01240	Vitamin B6 metabolism;;Biosynthesis of cofactors	COG0311	H:Coenzyme transport and metabolism	PF01174.22;;PF07685.17;;PF00117.31;;PF03575.20	SNO;;GATase_3;;GATase;;Peptidase_S51	SNO glutamine amidotransferase family;;CobB/CobQ-like glutamine amidotransferase domain;;Glutamine amidotransferase class-I;;Peptidase family S51	sp|Q8LAD0|PDX2_ARATH	Probable pyridoxal 5'-phosphate synthase subunit PDX2 OS=Arabidopsis thaliana OX=3702 GN=PDX2 PE=1 SV=1	22890392
gene-AOL_s00007g91	AOL_s00007g91	uncharacterized protein	3513	0.173761	-2.52482	0	0	yes	down	XP_011118294.1	hypothetical protein AOL_s00007g91 [Orbilia oligospora ATCC 24927]								ENOG4111NME	S:Function unknown	PF00096.29	zf-C2H2	Zinc finger, C2H2 type			22889761
gene-AOL_s00007g71	AOL_s00007g71	uncharacterized protein	3879	0.173991	-2.52291	4.55702296803e-134	4.86530580361e-133	yes	down	XP_011118274.1	hypothetical protein AOL_s00007g71 [Orbilia oligospora ATCC 24927]															22889739
gene-AOL_s00210g38	AOL_s00210g38	uncharacterized protein	5193	0.174004	-2.52281	0	0	yes	down	XP_011127142.1	hypothetical protein AOL_s00210g38 [Orbilia oligospora ATCC 24927]	GO:0004100;;GO:0048315;;GO:0016021;;GO:0016459;;GO:0005886;;GO:0003774;;GO:0005524	molecular_function;;biological_process;;cellular_component;;cellular_component;;cellular_component;;molecular_function;;molecular_function	chitin synthase activity;;conidium formation;;integral component of membrane;;myosin complex;;plasma membrane;;motor activity;;ATP binding	K00698	CHS1	map00520	Amino sugar and nucleotide sugar metabolism	COG1215	M:Cell wall/membrane/envelope biogenesis	PF03142.18;;PF08766.14;;PF00173.31;;PF13632.9;;PF00063.24;;PF13641.9	Chitin_synth_2;;DEK_C;;Cyt-b5;;Glyco_trans_2_3;;Myosin_head;;Glyco_tranf_2_3	Chitin synthase;;DEK C terminal domain;;Cytochrome b5-like Heme/Steroid binding domain;;Glycosyl transferase family group 2;;Myosin head (motor domain;;Glycosyltransferase like family 2	sp|O13395|CHS6_USTMA	Chitin synthase 6 OS=Ustilago maydis (strain 521 / FGSC 9021) OX=237631 GN=CHS6 PE=3 SV=2	22898400
gene-AOL_s00054g694	AOL_s00054g694	uncharacterized protein	657	0.174471	-2.51894	1.71284266398e-48	9.34318282663e-48	yes	down	XP_011120312.1	hypothetical protein AOL_s00054g694 [Orbilia oligospora ATCC 24927]								ENOG41125K1	S:Function unknown	PF03992.19	ABM	Antibiotic biosynthesis monooxygenase			22891264
gene-AOL_s00054g919	AOL_s00054g919	uncharacterized protein	537	0.17449	-2.51879	4.62977530573e-20	1.53910332067e-19	yes	down	XP_011120537.1	hypothetical protein AOL_s00054g919 [Orbilia oligospora ATCC 24927]								ENOG410XYMA	S:Function unknown	PF20174.1	DUF6540	Family of unknown function (DUF6540			22891514
gene-AOL_s00097g40	AOL_s00097g40	uncharacterized protein	2466	0.174616	-2.51774	2.96455984161e-26	1.1317953997e-25	yes	down	XP_011124175.1	hypothetical protein AOL_s00097g40 [Orbilia oligospora ATCC 24927]															22895455
gene-AOL_s00079g449	AOL_s00079g449	uncharacterized protein	2604	0.17468	-2.51722	0	0	yes	down	XP_011122626.1	hypothetical protein AOL_s00079g449 [Orbilia oligospora ATCC 24927]	GO:0005634;;GO:0006351;;GO:0008270;;GO:0000981;;GO:0003677	cellular_component;;biological_process;;molecular_function;;molecular_function;;molecular_function	nucleus;;transcription, DNA-templated;;zinc ion binding;;RNA polymerase II transcription factor activity, sequence-specific DNA binding;;DNA binding					ENOG410YG9X;;ENOG410YB3Z	S:Function unknown;;S:Function unknown	PF04082.21;;PF00172.21	Fungal_trans;;Zn_clus	Fungal specific transcription factor domain;;Fungal Zn(2)-Cys(6) binuclear cluster domain	sp|P49413|UAY_EMENI	Positive regulator of purine utilization OS=Emericella nidulans (strain FGSC A4 / ATCC 38163 / CBS 112.46 / NRRL 194 / M139) OX=227321 GN=uaY PE=4 SV=2	22893551
gene-AOL_s00078g333	AOL_s00078g333	uncharacterized protein	843	0.174821	-2.51605	2.55692215728e-59	1.56198475207e-58	yes	down	KAF3309336.1	hypothetical protein TWF173_011259 [Orbilia oligospora]															22892811
gene-AOL_s00210g145	AOL_s00210g145	uncharacterized protein	801	0.17538	-2.51144	1.63736105968e-94	1.38024934308e-93	yes	down	XP_011127249.1	hypothetical protein AOL_s00210g145 [Orbilia oligospora ATCC 24927]															22898141
gene-AOL_s00083g6	AOL_s00083g6	uncharacterized protein	1416	0.175704	-2.50878	2.07463971347e-76	1.49954158353e-75	yes	down	XP_011123488.1	hypothetical protein AOL_s00083g6 [Orbilia oligospora ATCC 24927]	GO:0016021	cellular_component	integral component of membrane					ENOG410ZMVZ	S:Function unknown						22894939
gene-AOL_s00193g18	AOL_s00193g18	uncharacterized protein	390	0.175949	-2.50677	0	0	yes	down	XP_011126931.1	hypothetical protein AOL_s00193g18 [Orbilia oligospora ATCC 24927]								ENOG4111Z1M	S:Function unknown	PF02036.20;;PF14864.9	SCP2;;Alkyl_sulf_C	SCP-2 sterol transfer family;;Alkyl sulfatase C-terminal	sp|P80547|SCP2_YARLI	Fatty acid-binding protein OS=Yarrowia lipolytica (strain CLIB 122 / E 150) OX=284591 GN=SCP2 PE=1 SV=4	22897988
gene-AOL_s00215g902	AOL_s00215g902	uncharacterized protein	1851	0.176013	-2.50625	0	0	yes	down	XP_011128406.1	hypothetical protein AOL_s00215g902 [Orbilia oligospora ATCC 24927]	GO:0006857;;GO:0022857;;GO:0016021	biological_process;;molecular_function;;cellular_component	oligopeptide transport;;transmembrane transporter activity;;integral component of membrane	K03305	TC.POT			COG3104	E:Amino acid transport and metabolism	PF00854.24	PTR2	POT family	sp|Q9P380|PTR2_SCHPO	Probable peptide transporter ptr2 OS=Schizosaccharomyces pombe (strain 972 / ATCC 24843) OX=284812 GN=ptr2 PE=1 SV=1	22899382
gene-AOL_s00188g206	AOL_s00188g206	uncharacterized protein	1233	0.176374	-2.50329	0	0	yes	down	XP_011126756.1	hypothetical protein AOL_s00188g206 [Orbilia oligospora ATCC 24927]	GO:0051131;;GO:0006457;;GO:0048471;;GO:0030544;;GO:0034605;;GO:0006458;;GO:0045047;;GO:0051082;;GO:0140455;;GO:0072380;;GO:0140453;;GO:0042026;;GO:0140454;;GO:0030433;;GO:0035719;;GO:0009408;;GO:0031048;;GO:0046872;;GO:0006626;;GO:0005524;;GO:0001671	biological_process;;biological_process;;cellular_component;;molecular_function;;biological_process;;biological_process;;biological_process;;molecular_function;;biological_process;;cellular_component;;cellular_component;;biological_process;;biological_process;;biological_process;;biological_process;;biological_process;;biological_process;;molecular_function;;biological_process;;molecular_function;…	chaperone-mediated protein complex assembly;;protein folding;;perinuclear region of cytoplasm;;Hsp70 protein binding;;cellular response to heat;;'de novo' protein folding;;protein targeting to ER;;unfolded protein binding;;cytoplasm protein quality control;;TRC complex;;protein aggregate center;;protein refolding;;protein aggregate center assembly;;ER-associated ubiquitin-dependent protein catabo…	K09503	DNAJA2	map04141	Protein processing in endoplasmic reticulum	COG0484	O:Posttranslational modification, protein turnover, chaperones	PF01556.21;;PF00226.34;;PF00684.22	DnaJ_C;;DnaJ;;DnaJ_CXXCXGXG	DnaJ C terminal domain;;DnaJ domain;;DnaJ central domain	sp|P25491|MAS5_YEAST	Mitochondrial protein import protein MAS5 OS=Saccharomyces cerevisiae (strain ATCC 204508 / S288c) OX=559292 GN=YDJ1 PE=1 SV=1	22897655
gene-AOL_s00081g87	AOL_s00081g87	uncharacterized protein	1131	0.176504	-2.50223	0	0	yes	down	XP_011123207.1	hypothetical protein AOL_s00081g87 [Orbilia oligospora ATCC 24927]	GO:0045493;;GO:0016021;;GO:0030600;;GO:0005576	biological_process;;cellular_component;;molecular_function;;cellular_component	xylan catabolic process;;integral component of membrane;;feruloyl esterase activity;;extracellular region					COG3509	Q:Secondary metabolites biosynthesis, transport and catabolism				sp|B8YG19|XS20E_NEOPA	Bifunctional acetylxylan esterase/xylanase XynS20E OS=Neocallimastix patriciarum OX=4758 GN=xynS20E PE=1 SV=1	22894454
gene-AOL_s00076g613	AOL_s00076g613	uncharacterized protein	1515	0.176792	-2.49988	1.70203901953e-06	3.54845043901e-06	yes	down	XP_011121467.1	hypothetical protein AOL_s00076g613 [Orbilia oligospora ATCC 24927]	GO:0016829;;GO:0030248;;GO:0005975;;GO:0000272;;GO:0005576	molecular_function;;molecular_function;;biological_process;;biological_process;;cellular_component	lyase activity;;cellulose binding;;carbohydrate metabolic process;;polysaccharide catabolic process;;extracellular region					ENOG410XQBW	S:Function unknown	PF00734.21;;PF18884.3	CBM_1;;TSP3_bac	Fungal cellulose binding domain;;Bacterial TSP3 repeat	sp|A1DPF0|PLYC_NEOFI	Probable pectate lyase C OS=Neosartorya fischeri (strain ATCC 1020 / DSM 3700 / CBS 544.65 / FGSC A1164 / JCM 1740 / NRRL 181 / WB 181) OX=331117 GN=plyC PE=3 SV=1	22892411
gene-AOL_s00079g446	AOL_s00079g446	uncharacterized protein	2526	0.176891	-2.49907	0	0	yes	down	XP_011122623.1	hypothetical protein AOL_s00079g446 [Orbilia oligospora ATCC 24927]	GO:0005634;;GO:0006351;;GO:0008270;;GO:0000981;;GO:0003677	cellular_component;;biological_process;;molecular_function;;molecular_function;;molecular_function	nucleus;;transcription, DNA-templated;;zinc ion binding;;RNA polymerase II transcription factor activity, sequence-specific DNA binding;;DNA binding					ENOG4111Y3Z	K:Transcription				sp|A0A2Z5U1Z1|HIMD_ASPJA	Transcription factor himD OS=Aspergillus japonicus OX=34381 GN=himD PE=3 SV=1	22893548
gene-AOL_s00188g201	AOL_s00188g201	uncharacterized protein	1299	0.176975	-2.49839	2.3256327427e-229	3.67583066787e-228	yes	down	XP_011126751.1	hypothetical protein AOL_s00188g201 [Orbilia oligospora ATCC 24927]															22897650
gene-AOL_s00215g184	AOL_s00215g184	uncharacterized protein	1773	0.177005	-2.49814	4.41458470937e-83	3.37689989248e-82	yes	down	XP_011127688.1	hypothetical protein AOL_s00215g184 [Orbilia oligospora ATCC 24927]	GO:0016021	cellular_component	integral component of membrane					ENOG410YAMG;;ENOG410YB2U	S:Function unknown;;S:Function unknown	PF00026.26;;PF15345.9	Asp;;TMEM51	Eukaryotic aspartyl protease;;Transmembrane protein 51			22898584
gene-AOL_s00004g571	AOL_s00004g571	uncharacterized protein	1632	0.177601	-2.49329	0	0	yes	down	XP_011117522.1	hypothetical protein AOL_s00004g571 [Orbilia oligospora ATCC 24927]															22888461
gene-AOL_s00076g12	AOL_s00076g12	uncharacterized protein	1452	0.178089	-2.48933	5.98161002611e-146	6.75748086373e-145	yes	down	XP_011120868.1	hypothetical protein AOL_s00076g12 [Orbilia oligospora ATCC 24927]	GO:0022857;;GO:0016021	molecular_function;;cellular_component	transmembrane transporter activity;;integral component of membrane					ENOG41107PH	G:Carbohydrate transport and metabolism	PF07690.19	MFS_1	Major Facilitator Superfamily	sp|P53322|TNA1_YEAST	High-affinity nicotinic acid transporter OS=Saccharomyces cerevisiae (strain ATCC 204508 / S288c) OX=559292 GN=TNA1 PE=1 SV=1	22891865
gene-AOL_s00075g220	AOL_s00075g220	uncharacterized protein	447	0.178266	-2.4879	0	0	yes	down	XP_011120833.1	hypothetical protein AOL_s00075g220 [Orbilia oligospora ATCC 24927]	GO:0008270	molecular_function	zinc ion binding	K02977;K02927	RP-S27Ae, RPS27A, UBA80;RP-L40e, RPL40, UBA52	map03010;;map04120	Ribosome;;Ubiquitin mediated proteolysis	COG3582	S:Function unknown	PF00240.26;;PF11976.11;;PF01428.19;;PF14560.9	ubiquitin;;Rad60-SLD;;zf-AN1;;Ubiquitin_2	Ubiquitin family;;Ubiquitin-2 like Rad60 SUMO-like;;AN1-like Zinc finger;;Ubiquitin-like domain	sp|P69061|RS27A_KLULA	Ubiquitin-40S ribosomal protein S27a OS=Kluyveromyces lactis (strain ATCC 8585 / CBS 2359 / DSM 70799 / NBRC 1267 / NRRL Y-1140 / WM37) OX=284590 GN=ubi3 PE=1 SV=2	22891734
gene-AOL_s00054g767	AOL_s00054g767	uncharacterized protein	1518	0.17898	-2.48213	1.79403386491e-14	5.10669525691e-14	yes	down	XP_011120385.1	hypothetical protein AOL_s00054g767 [Orbilia oligospora ATCC 24927]	GO:0022857;;GO:0016021	molecular_function;;cellular_component	transmembrane transporter activity;;integral component of membrane					COG0477;;ENOG410YTVW	G:Carbohydrate transport and metabolism;;G:Carbohydrate transport and metabolism	PF07690.19	MFS_1	Major Facilitator Superfamily	sp|Q9US44|YIZG_SCHPO	Uncharacterized transporter C1002.16c OS=Schizosaccharomyces pombe (strain 972 / ATCC 24843) OX=284812 GN=SPAC1002.16c PE=3 SV=1	22891345
gene-AOL_s00079g447	AOL_s00079g447	uncharacterized protein	2760	0.179067	-2.48143	0	0	yes	down	XP_011122624.1	hypothetical protein AOL_s00079g447 [Orbilia oligospora ATCC 24927]	GO:0005634;;GO:0006351;;GO:0008270;;GO:0000981;;GO:0003677	cellular_component;;biological_process;;molecular_function;;molecular_function;;molecular_function	nucleus;;transcription, DNA-templated;;zinc ion binding;;RNA polymerase II transcription factor activity, sequence-specific DNA binding;;DNA binding					ENOG410YEV6;;ENOG410ZYG5	S:Function unknown;;K:Transcription	PF04082.21;;PF00172.21	Fungal_trans;;Zn_clus	Fungal specific transcription factor domain;;Fungal Zn(2)-Cys(6) binuclear cluster domain	sp|P38699|STB5_YEAST	Protein STB5 OS=Saccharomyces cerevisiae (strain ATCC 204508 / S288c) OX=559292 GN=STB5 PE=1 SV=1	22893549
gene-AOL_s00097g422	AOL_s00097g422	uncharacterized protein	870	0.179591	-2.47721	7.03595304426e-92	5.76442835281e-91	yes	down	XP_011124557.1	hypothetical protein AOL_s00097g422 [Orbilia oligospora ATCC 24927]	GO:0016021	cellular_component	integral component of membrane												22895480
gene-AOL_s00193g130	AOL_s00193g130	uncharacterized protein	1491	0.179686	-2.47645	0	0	yes	down	XP_011127043.1	hypothetical protein AOL_s00193g130 [Orbilia oligospora ATCC 24927]															22897934
gene-AOL_s00054g425	AOL_s00054g425	uncharacterized protein	4398	0.1797	-2.47634	0	0	yes	down	XP_011120043.1	hypothetical protein AOL_s00054g425 [Orbilia oligospora ATCC 24927]	GO:0016021;;GO:0015914;;GO:0000287;;GO:0016887;;GO:0140326;;GO:0005524	cellular_component;;biological_process;;molecular_function;;molecular_function;;molecular_function;;molecular_function	integral component of membrane;;phospholipid transport;;magnesium ion binding;;ATPase activity;;ATPase-coupled intramembrane lipid transporter activity;;ATP binding	K01530	E7.6.2.1			ENOG410XPYK	U:Intracellular trafficking, secretion, and vesicular transport	PF16212.8;;PF16209.8;;PF00702.29;;PF13246.9;;PF00122.23;;PF08282.15	PhoLip_ATPase_C;;PhoLip_ATPase_N;;Hydrolase;;Cation_ATPase;;E1-E2_ATPase;;Hydrolase_3	Phospholipid-translocating P-type ATPase C-terminal;;Phospholipid-translocating ATPase N-terminal;;haloacid dehalogenase-like hydrolase;;Cation transport ATPase (P-type;;E1-E2 ATPase;;haloacid dehalogenase-like hydrolase	sp|Q12674|ATC8_YEAST	Probable phospholipid-transporting ATPase DNF3 OS=Saccharomyces cerevisiae (strain ATCC 204508 / S288c) OX=559292 GN=DNF3 PE=1 SV=1	22890966
gene-AOL_s00076g658	AOL_s00076g658	uncharacterized protein	3093	0.179739	-2.47603	0	0	yes	down	XP_011121512.1	hypothetical protein AOL_s00076g658 [Orbilia oligospora ATCC 24927]	GO:0005737;;GO:0006422;;GO:0016021;;GO:0005886;;GO:0004815;;GO:0005524	cellular_component;;biological_process;;cellular_component;;cellular_component;;molecular_function;;molecular_function	cytoplasm;;aspartyl-tRNA aminoacylation;;integral component of membrane;;plasma membrane;;aspartate-tRNA ligase activity;;ATP binding	K24278	ERDS	map00970	Aminoacyl-tRNA biosynthesis	COG0017	J:Translation, ribosomal structure and biogenesis	PF00152.23;;PF09924.12;;PF01336.28	tRNA-synt_2;;LPG_synthase_C;;tRNA_anti-codon	tRNA synthetases class II (D, K and N;;Phosphatidylglycerol lysyltransferase, C-terminal;;OB-fold nucleic acid binding domain	sp|O74407|SYDC_SCHPO	Aspartate--tRNA ligase, cytoplasmic OS=Schizosaccharomyces pombe (strain 972 / ATCC 24843) OX=284812 GN=dps1 PE=1 SV=1	22892460
gene-AOL_s00097g28	AOL_s00097g28	uncharacterized protein	1890	0.179856	-2.47509	0	0	yes	down	XP_011124163.1	hypothetical protein AOL_s00097g28 [Orbilia oligospora ATCC 24927]								ENOG410XPAQ	S:Function unknown				sp|J9VE33|CRZ1_CRYNH	Transcriptional regulator CRZ1 OS=Cryptococcus neoformans var. grubii serotype A (strain H99 / ATCC 208821 / CBS 10515 / FGSC 9487) OX=235443 GN=CRZ1 PE=1 SV=1	22895321
gene-AOL_s00075g155	AOL_s00075g155	uncharacterized protein	1068	0.179884	-2.47486	0	0	yes	down	XP_011120768.1	hypothetical protein AOL_s00075g155 [Orbilia oligospora ATCC 24927]								COG5429	S:Function unknown	PF06764.14	DUF1223	Protein of unknown function (DUF1223			22891661
gene-AOL_s00075g169	AOL_s00075g169	uncharacterized protein	1113	0.179998	-2.47395	0	0	yes	down	XP_011120782.1	hypothetical protein AOL_s00075g169 [Orbilia oligospora ATCC 24927]	GO:0000413;;GO:0006457;;GO:0003755;;GO:0006289;;GO:0000439;;GO:0006367	biological_process;;biological_process;;molecular_function;;biological_process;;cellular_component;;biological_process	protein peptidyl-prolyl isomerization;;protein folding;;peptidyl-prolyl cis-trans isomerase activity;;nucleotide-excision repair;;core TFIIH complex;;transcription initiation from RNA polymerase II promoter	K05864	PPID, CYPD					PF00160.24;;PF07719.20	Pro_isomerase;;TPR_2	Cyclophilin type peptidyl-prolyl cis-trans isomerase/CLD;;Tetratricopeptide repeat	sp|Q4HXF6|PPID_GIBZE	Peptidyl-prolyl cis-trans isomerase D OS=Gibberella zeae (strain ATCC MYA-4620 / CBS 123657 / FGSC 9075 / NRRL 31084 / PH-1) OX=229533 GN=CPR6 PE=3 SV=1	22891676
gene-AOL_s00004g277	AOL_s00004g277	uncharacterized protein	1200	0.180233	-2.47206	0	0	yes	down	XP_011117229.1	hypothetical protein AOL_s00004g277 [Orbilia oligospora ATCC 24927]	GO:0004674;;GO:0006468;;GO:0005524	molecular_function;;biological_process;;molecular_function	protein serine/threonine kinase activity;;protein phosphorylation;;ATP binding					COG0515	T:Signal transduction mechanisms	PF00069.28;;PF07714.20;;PF01636.26	Pkinase;;PK_Tyr_Ser-Thr;;APH	Protein kinase domain;;Protein tyrosine and serine/threonine kinase;;Phosphotransferase enzyme family	sp|P08092|RAN1_SCHPO	Negative regulator of sexual conjugation and meiosis OS=Schizosaccharomyces pombe (strain 972 / ATCC 24843) OX=284812 GN=ran1 PE=1 SV=2	22888135
gene-AOL_s00083g251	AOL_s00083g251	uncharacterized protein	1776	0.18028	-2.47169	3.15967450287e-225	4.91999761241e-224	yes	down	XP_011123732.1	hypothetical protein AOL_s00083g251 [Orbilia oligospora ATCC 24927]	GO:0044550;;GO:0071949;;GO:0016491	biological_process;;molecular_function;;molecular_function	secondary metabolite biosynthetic process;;FAD binding;;oxidoreductase activity					COG0654;;COG0654	C:Energy production and conversion;;H:Coenzyme transport and metabolism	PF01494.22;;PF01266.27;;PF07992.17	FAD_binding_3;;DAO;;Pyr_redox_2	FAD binding domain;;FAD dependent oxidoreductase;;Pyridine nucleotide-disulphide oxidoreductase	sp|Q3S8Q4|OXYL_STRRM	6-methylpretetramide 4-monooxygenase OS=Streptomyces rimosus OX=1927 GN=oxyL PE=1 SV=1	22894637
gene-AOL_s00210g14	AOL_s00210g14	uncharacterized protein	3600	0.180608	-2.46907	3.39837515463e-167	4.13758088721e-166	yes	down	XP_011127118.1	hypothetical protein AOL_s00210g14 [Orbilia oligospora ATCC 24927]	GO:0016787;;GO:0005634;;GO:0140658;;GO:0005524	molecular_function;;cellular_component;;deleted;;molecular_function	hydrolase activity;;nucleus;;old GO;;ATP binding					COG0553;;ENOG4111J5E;;ENOG410XQ1S	L:Replication, recombination and repair;;L:Replication, recombination and repair;;L:Replication, recombination and repair	PF00176.26;;PF00271.34;;PF00270.32	SNF2-rel_dom;;Helicase_C;;DEAD	SNF2-related domain;;Helicase conserved C-terminal domain;;DEAD/DEAH box helicase	sp|Q9FF61|SM3L1_ARATH	Putative SWI/SNF-related matrix-associated actin-dependent regulator of chromatin subfamily A member 3-like 1 OS=Arabidopsis thaliana OX=3702 GN=At5g05130 PE=2 SV=1	22898135
gene-AOL_s00097g443	AOL_s00097g443	uncharacterized protein	1920	0.180624	-2.46894	0	0	yes	down	XP_011124578.1	hypothetical protein AOL_s00097g443 [Orbilia oligospora ATCC 24927]	GO:0006468;;GO:0005524;;GO:0004672	biological_process;;molecular_function;;molecular_function	protein phosphorylation;;ATP binding;;protein kinase activity	K11227	PBS2	map04011;;map04139	MAPK signaling pathway - yeast;;Mitophagy - yeast			PF00069.28;;PF07714.20;;PF14531.9;;PF03109.19	Pkinase;;PK_Tyr_Ser-Thr;;Kinase-like;;ABC1	Protein kinase domain;;Protein tyrosine and serine/threonine kinase;;Kinase-like;;ABC1 atypical kinase-like domain	sp|P08018|PBS2_YEAST	MAP kinase kinase PBS2 OS=Saccharomyces cerevisiae (strain ATCC 204508 / S288c) OX=559292 GN=PBS2 PE=1 SV=4	22895503
gene-AOL_s00083g179	AOL_s00083g179	uncharacterized protein	2091	0.180835	-2.46725	0	0	yes	down	XP_011123660.1	hypothetical protein AOL_s00083g179 [Orbilia oligospora ATCC 24927]	GO:0051082;;GO:0140662;;GO:0016887;;GO:0005524	molecular_function;;deleted;;molecular_function;;molecular_function	unfolded protein binding;;old GO;;ATPase activity;;ATP binding	K04079	HSP90A, htpG	map04141	Protein processing in endoplasmic reticulum	COG0326	O:Posttranslational modification, protein turnover, chaperones	PF00183.21;;PF02518.29;;PF13589.9	HSP90;;HATPase_c;;HATPase_c_3	Hsp90 protein;;Histidine kinase-, DNA gyrase B-, and HSP90-like ATPase;;Histidine kinase-, DNA gyrase B-, and HSP90-like ATPase	sp|O43109|HSP90_PODAS	Heat shock protein 90 homolog OS=Podospora anserina OX=2587412 GN=MOD-E PE=3 SV=1	22894556
gene-AOL_s00170g107	AOL_s00170g107	uncharacterized protein	1767	0.181026	-2.46573	0	0	yes	down	XP_011126038.1	hypothetical protein AOL_s00170g107 [Orbilia oligospora ATCC 24927]	GO:0022857;;GO:0016021	molecular_function;;cellular_component	transmembrane transporter activity;;integral component of membrane					ENOG410XNQK	G:Carbohydrate transport and metabolism	PF07690.19;;PF06609.16	MFS_1;;TRI12	Major Facilitator Superfamily;;Fungal trichothecene efflux pump (TRI12	sp|A0A3G9H2R5|CDMB_TALVE	MFS-type transporter cdmB OS=Talaromyces verruculosus OX=198730 GN=cdmB PE=1 SV=1	22896926
gene-AOL_s00078g73	AOL_s00078g73	uncharacterized protein	1686	0.181351	-2.46314	0	0	yes	down	XP_011121638.1	hypothetical protein AOL_s00078g73 [Orbilia oligospora ATCC 24927]	GO:0016021;;GO:0008324;;GO:0046916	cellular_component;;molecular_function;;biological_process	integral component of membrane;;cation transmembrane transporter activity;;cellular transition metal ion homeostasis	K14688	SLC30A1, ZNT1			COG1230	P:Inorganic ion transport and metabolism	PF01545.24	Cation_efflux	Cation efflux family	sp|P20107|ZRC1_YEAST	Zinc/cadmium resistance protein OS=Saccharomyces cerevisiae (strain ATCC 204508 / S288c) OX=559292 GN=ZRC1 PE=1 SV=2	22893134
gene-AOL_s00210g163	AOL_s00210g163	uncharacterized protein	2655	0.182179	-2.45657	0	0	yes	down	XP_011127267.1	hypothetical protein AOL_s00210g163 [Orbilia oligospora ATCC 24927]	GO:0043546;;GO:0050464;;GO:0020037;;GO:0030151;;GO:0042128;;GO:0006809	molecular_function;;molecular_function;;molecular_function;;molecular_function;;biological_process;;biological_process	molybdopterin cofactor binding;;nitrate reductase (NADPH) activity;;heme binding;;molybdenum ion binding;;nitrate assimilation;;nitric oxide biosynthetic process	K10534	NR	map00910	Nitrogen metabolism	COG0543	C:Energy production and conversion	PF03404.19;;PF00174.22;;PF00970.27;;PF00175.24;;PF00173.31	Mo-co_dimer;;Oxidored_molyb;;FAD_binding_6;;NAD_binding_1;;Cyt-b5	Mo-co oxidoreductase dimerisation domain;;Oxidoreductase molybdopterin binding domain;;Oxidoreductase FAD-binding domain;;Oxidoreductase NAD-binding domain;;Cytochrome b5-like Heme/Steroid binding domain	sp|P36858|NIA_ASPNG	Nitrate reductase [NADPH] OS=Aspergillus niger OX=5061 GN=niaD PE=3 SV=1	22898161
gene-AOL_s00110g284	AOL_s00110g284	uncharacterized protein	1044	0.182207	-2.45635	1.19725636281e-141	1.32404694706e-140	yes	down	XP_011125276.1	hypothetical protein AOL_s00110g284 [Orbilia oligospora ATCC 24927]	GO:0008270;;GO:0016491	molecular_function;;molecular_function	zinc ion binding;;oxidoreductase activity	K13953	adhP	map00010;;map00071;;map00350;;map00620	Glycolysis / Gluconeogenesis;;Fatty acid degradation;;Tyrosine metabolism;;Pyruvate metabolism	COG1064	C:Energy production and conversion	PF00107.29;;PF08240.15;;PF13602.9	ADH_zinc_N;;ADH_N;;ADH_zinc_N_2	Zinc-binding dehydrogenase;;Alcohol dehydrogenase GroES-like domain;;Zinc-binding dehydrogenase	sp|P54202|ADH2_EMENI	Alcohol dehydrogenase 2 OS=Emericella nidulans (strain FGSC A4 / ATCC 38163 / CBS 112.46 / NRRL 194 / M139) OX=227321 GN=alcB PE=1 SV=2	22896183
gene-AOL_s00004g442	AOL_s00004g442	uncharacterized protein	777	0.182223	-2.45622	0	0	yes	down	XP_011117393.1	hypothetical protein AOL_s00004g442 [Orbilia oligospora ATCC 24927]	GO:0006096;;GO:0004807;;GO:0006094	biological_process;;molecular_function;;biological_process	glycolytic process;;triose-phosphate isomerase activity;;gluconeogenesis	K01803	TPI, tpiA	map00010;;map00051;;map00562	Glycolysis / Gluconeogenesis;;Fructose and mannose metabolism;;Inositol phosphate metabolism	COG0149	G:Carbohydrate transport and metabolism	PF00121.21	TIM	Triosephosphate isomerase	sp|P04828|TPIS_EMENI	Triosephosphate isomerase OS=Emericella nidulans (strain FGSC A4 / ATCC 38163 / CBS 112.46 / NRRL 194 / M139) OX=227321 GN=tpiA PE=3 SV=1	22888318
gene-AOL_s00043g188	AOL_s00043g188	uncharacterized protein	867	0.182318	-2.45547	3.78373865754e-10	9.31511546115e-10	yes	down	XP_011118977.1	hypothetical protein AOL_s00043g188 [Orbilia oligospora ATCC 24927]	GO:0016021	cellular_component	integral component of membrane												22889873
gene-AOL_s00004g588	AOL_s00004g588	uncharacterized protein	1239	0.182616	-2.45311	8.0968526565e-241	1.32775732234e-239	yes	down	XP_011117539.1	hypothetical protein AOL_s00004g588 [Orbilia oligospora ATCC 24927]										PF12937.10	F-box-like	F-box-like			22888479
gene-AOL_s00173g104	AOL_s00173g104	uncharacterized protein	2676	0.182629	-2.45301	1.03448646334e-90	8.37080603915e-90	yes	down	XP_011126148.1	hypothetical protein AOL_s00173g104 [Orbilia oligospora ATCC 24927]	GO:0046873;;GO:0016021;;GO:0015693	molecular_function;;cellular_component;;biological_process	metal ion transmembrane transporter activity;;integral component of membrane;;magnesium ion transport					ENOG4111N92	S:Function unknown	PF01544.21	CorA	CorA-like Mg2+ transporter protein			22897036
gene-AOL_s00043g369	AOL_s00043g369	uncharacterized protein	1797	0.183809	-2.44372	2.2733337799e-207	3.31369972501e-206	yes	down	XP_011119157.1	hypothetical protein AOL_s00043g369 [Orbilia oligospora ATCC 24927]	GO:0016787	molecular_function	hydrolase activity							PF08386.13;;PF00561.23	Abhydrolase_4;;Abhydrolase_1	TAP-like protein;;alpha/beta hydrolase fold	sp|Q54410|TAP_STRLI	Tripeptidyl aminopeptidase OS=Streptomyces lividans OX=1916 GN=tap PE=1 SV=1	22890073
gene-AOL_s00176g50	AOL_s00176g50	uncharacterized protein	1098	0.184311	-2.43979	1.06783263996e-05	2.1370906858e-05	yes	down	XP_011126488.1	hypothetical protein AOL_s00176g50 [Orbilia oligospora ATCC 24927]	GO:0004252;;GO:0110165;;GO:0006508	molecular_function;;cellular_component;;biological_process	serine-type endopeptidase activity;;cellular anatomical entity;;proteolysis	K01336	E3.4.21.48	map04138	Autophagy - yeast			PF00082.25	Peptidase_S8	Subtilase family	sp|P25036|YSP3_YEAST	Subtilisin-like protease 3 OS=Saccharomyces cerevisiae (strain ATCC 204508 / S288c) OX=559292 GN=YSP3 PE=2 SV=2	22897481
gene-AOL_s00075g33	AOL_s00075g33	uncharacterized protein	834	0.184626	-2.43732	5.88373460159e-55	3.41914699024e-54	yes	down	XP_011120646.1	hypothetical protein AOL_s00075g33 [Orbilia oligospora ATCC 24927]								ENOG410XY15	S:Function unknown						22891769
gene-AOL_s00109g26	AOL_s00109g26	uncharacterized protein	192	0.184745	-2.4364	9.24490804431e-05	0.000174820378243	yes	down	XP_011124809.1	hypothetical protein AOL_s00109g26 [Orbilia oligospora ATCC 24927]	GO:0016021;;GO:0005975;;GO:0004553	cellular_component;;biological_process;;molecular_function	integral component of membrane;;carbohydrate metabolic process;;hydrolase activity, hydrolyzing O-glycosyl compounds	K21850	KRE6			COG2273	G:Carbohydrate transport and metabolism	PF03935.18	SKN1_KRE6_Sbg1	Beta-glucan synthesis-associated protein SKN1/KRE6/Sbg1	sp|P33336|SKN1_YEAST	Beta-glucan synthesis-associated protein SKN1 OS=Saccharomyces cerevisiae (strain ATCC 204508 / S288c) OX=559292 GN=SKN1 PE=1 SV=1	22895897
gene-AOL_s00081g24	AOL_s00081g24	uncharacterized protein	2052	0.1848	-2.43597	0	0	yes	down	XP_011123145.1	hypothetical protein AOL_s00081g24 [Orbilia oligospora ATCC 24927]	GO:0016021	cellular_component	integral component of membrane												22894262
gene-AOL_s00215g521	AOL_s00215g521	uncharacterized protein	1041	0.185015	-2.43428	0	0	yes	down	XP_011128025.1	hypothetical protein AOL_s00215g521 [Orbilia oligospora ATCC 24927]	GO:0016433;;GO:0005730	molecular_function;;cellular_component	rRNA (adenine) methyltransferase activity;;nucleolus	K18849	BMT2			ENOG4111MRW	S:Function unknown	PF11968.11	Bmt2	25S rRNA (adenine(2142)-N(1))-methyltransferase, Bmt2	sp|Q9UUH2|BMT2_SCHPO	25S rRNA adenine-N(1) methyltransferase OS=Schizosaccharomyces pombe (strain 972 / ATCC 24843) OX=284812 GN=SPAC630.10 PE=3 SV=1	22898959
gene-AOL_s00054g500	AOL_s00054g500	uncharacterized protein	747	0.185342	-2.43174	3.00784995843e-144	3.3618088726e-143	yes	down	XP_011120118.1	hypothetical protein AOL_s00054g500 [Orbilia oligospora ATCC 24927]	GO:0006508;;GO:0016021;;GO:0008233;;GO:0004252	biological_process;;cellular_component;;molecular_function;;molecular_function	proteolysis;;integral component of membrane;;peptidase activity;;serine-type endopeptidase activity					ENOG41100KJ	S:Function unknown				sp|Q4WLP9|RBD2_ASPFU	Rhomboid protein 2 OS=Neosartorya fumigata (strain ATCC MYA-4609 / Af293 / CBS 101355 / FGSC A1100) OX=330879 GN=rbd2 PE=3 SV=1	22891050
gene-AOL_s00079g318	AOL_s00079g318	uncharacterized protein	1215	0.185597	-2.42976	0	0	yes	down	XP_011122495.1	hypothetical protein AOL_s00079g318 [Orbilia oligospora ATCC 24927]										PF11327.11	Egh16-like	Egh16-like virulence factor	sp|G4MSQ1|GAS1_MAGO7	Appressoria-specific virulence factor GAS1 OS=Magnaporthe oryzae (strain 70-15 / ATCC MYA-4617 / FGSC 8958) OX=242507 GN=GAS1 PE=2 SV=1	22893406
gene-AOL_s00097g555	AOL_s00097g555	uncharacterized protein	273	0.185787	-2.42828	4.27417564601e-07	9.17518376046e-07	yes	down	XP_011124690.1	hypothetical protein AOL_s00097g555 [Orbilia oligospora ATCC 24927]															22895627
gene-AOL_s00054g27	AOL_s00054g27	uncharacterized protein	1137	0.186004	-2.4266	3.22172816104e-280	5.89059878921e-279	yes	down	XP_011119645.1	hypothetical protein AOL_s00054g27 [Orbilia oligospora ATCC 24927]	GO:0016021	cellular_component	integral component of membrane					ENOG410YE6S;;ENOG410YEG9	S:Function unknown;;S:Function unknown	PF18922.3	DUF5672	Protein of unknown function (DUF5672			22890793
gene-AOL_s00076g284	AOL_s00076g284	uncharacterized protein	438	0.186053	-2.42621	7.0413462463e-195	9.71076594677e-194	yes	down	XP_011121139.1	hypothetical protein AOL_s00076g284 [Orbilia oligospora ATCC 24927]															22892047
gene-AOL_s00076g99	AOL_s00076g99	uncharacterized protein	2091	0.186239	-2.42477	0	0	yes	down	XP_011120954.1	hypothetical protein AOL_s00076g99 [Orbilia oligospora ATCC 24927]	GO:0097367;;GO:0006048;;GO:0006541;;GO:0004360	molecular_function;;biological_process;;biological_process;;molecular_function	carbohydrate derivative binding;;UDP-N-acetylglucosamine biosynthetic process;;glutamine metabolic process;;glutamine-fructose-6-phosphate transaminase (isomerizing) activity	K00820	glmS, GFPT	map00520;;map00250;;map01250	Amino sugar and nucleotide sugar metabolism;;Alanine, aspartate and glutamate metabolism;;Biosynthesis of nucleotide sugars	COG0449	M:Cell wall/membrane/envelope biogenesis	PF01380.25;;PF13522.9;;PF13537.9;;PF13230.9	SIS;;GATase_6;;GATase_7;;GATase_4	SIS domain;;Glutamine amidotransferase domain;;Glutamine amidotransferase domain;;Glutamine amidotransferases class-II	sp|P14742|GFA1_YEAST	Glutamine--fructose-6-phosphate aminotransferase [isomerizing] OS=Saccharomyces cerevisiae (strain ATCC 204508 / S288c) OX=559292 GN=GFA1 PE=1 SV=4	22892550
gene-AOL_s00004g347	AOL_s00004g347	uncharacterized protein	1650	0.186347	-2.42394	0	0	yes	down	XP_011117299.1	hypothetical protein AOL_s00004g347 [Orbilia oligospora ATCC 24927]	GO:0022857;;GO:0006865;;GO:0016021	molecular_function;;biological_process;;cellular_component	transmembrane transporter activity;;amino acid transport;;integral component of membrane					COG0531	E:Amino acid transport and metabolism	PF13520.9;;PF00324.24	AA_permease_2;;AA_permease	Amino acid permease;;Amino acid permease	sp|P19807|HNM1_YEAST	Choline transport protein OS=Saccharomyces cerevisiae (strain ATCC 204508 / S288c) OX=559292 GN=HNM1 PE=1 SV=1	22888213
gene-AOL_s00210g147	AOL_s00210g147	uncharacterized protein	1620	0.186838	-2.42014	0	0	yes	down	XP_011127251.1	hypothetical protein AOL_s00210g147 [Orbilia oligospora ATCC 24927]	GO:0046872;;GO:0030600	molecular_function;;molecular_function	metal ion binding;;feruloyl esterase activity	K09252	FAEB			ENOG410XQEN	S:Function unknown	PF07519.14	Tannase	Tannase and feruloyl esterase	sp|Q0CI21|FAEB2_ASPTN	Probable feruloyl esterase B-2 OS=Aspergillus terreus (strain NIH 2624 / FGSC A1156) OX=341663 GN=faeB-2 PE=3 SV=2	22898143
gene-AOL_s00080g97	AOL_s00080g97	uncharacterized protein	1545	0.186959	-2.41921	1.0101425645e-50	5.64206823547e-50	yes	down	XP_011122774.1	hypothetical protein AOL_s00080g97 [Orbilia oligospora ATCC 24927]	GO:0022857;;GO:0016021	molecular_function;;cellular_component	transmembrane transporter activity;;integral component of membrane					COG1457	F:Nucleotide transport and metabolism	PF02133.18	Transp_cyt_pur	Permease for cytosine/purines, uracil, thiamine, allantoin	sp|C8V329|FCY2_EMENI	Purine-cytosine permease fcyB OS=Emericella nidulans (strain FGSC A4 / ATCC 38163 / CBS 112.46 / NRRL 194 / M139) OX=227321 GN=fcyB PE=1 SV=1	22894104
gene-AOL_s00043g337	AOL_s00043g337	uncharacterized protein	3081	0.187188	-2.41744	0	0	yes	down	XP_011119125.1	hypothetical protein AOL_s00043g337 [Orbilia oligospora ATCC 24927]															22890038
gene-AOL_s00097g395	AOL_s00097g395	uncharacterized protein	480	0.187411	-2.41572	2.02485906404e-05	3.98778305069e-05	yes	down	XP_011124530.1	hypothetical protein AOL_s00097g395 [Orbilia oligospora ATCC 24927]															22895449
gene-AOL_s00007g206	AOL_s00007g206	uncharacterized protein	924	0.1875	-2.41504	0	0	yes	down	XP_011118409.1	hypothetical protein AOL_s00007g206 [Orbilia oligospora ATCC 24927]	GO:0051287;;GO:0050661;;GO:0016491	molecular_function;;molecular_function;;molecular_function	NAD binding;;NADP binding;;oxidoreductase activity					COG2084	I:Lipid transport and metabolism	PF03446.18;;PF14833.9;;PF01488.23;;PF03807.20;;PF03435.21	NAD_binding_2;;NAD_binding_11;;Shikimate_DH;;F420_oxidored;;Sacchrp_dh_NADP	NAD binding domain of 6-phosphogluconate dehydrogenase;;NAD-binding of NADP-dependent 3-hydroxyisobutyrate dehydrogenase;;Shikimate / quinate 5-dehydrogenase;;NADP oxidoreductase coenzyme F420-dependent;;Saccharopine dehydrogenase NADP binding domain	sp|Q9V8M5|3HIDH_DROME	Probable 3-hydroxyisobutyrate dehydrogenase, mitochondrial OS=Drosophila melanogaster OX=7227 GN=CG15093 PE=2 SV=2	22889308
gene-AOL_s00007g305	AOL_s00007g305	uncharacterized protein	1602	0.187721	-2.41334	4.98762307007e-146	5.64063621987e-145	yes	down	XP_011118508.1	hypothetical protein AOL_s00007g305 [Orbilia oligospora ATCC 24927]	GO:0022857;;GO:0016021	molecular_function;;cellular_component	transmembrane transporter activity;;integral component of membrane					COG0531	E:Amino acid transport and metabolism	PF13520.9;;PF00324.24	AA_permease_2;;AA_permease	Amino acid permease;;Amino acid permease	sp|B9EXZ6|BAT1_ORYSJ	Amino-acid permease BAT1 homolog OS=Oryza sativa subsp. japonica OX=39947 GN=BAT1 PE=2 SV=1	22889418
gene-AOL_s00083g396	AOL_s00083g396	uncharacterized protein	1449	0.187721	-2.41334	0	0	yes	down	XP_011123877.1	hypothetical protein AOL_s00083g396 [Orbilia oligospora ATCC 24927]	GO:0004252;;GO:0016021;;GO:0006508	molecular_function;;cellular_component;;biological_process	serine-type endopeptidase activity;;integral component of membrane;;proteolysis					COG0705	S:Function unknown	PF01694.25	Rhomboid	Rhomboid family	sp|C8VCL5|Y0929_EMENI	Uncharacterized rhomboid protein AN10929 OS=Emericella nidulans (strain FGSC A4 / ATCC 38163 / CBS 112.46 / NRRL 194 / M139) OX=227321 GN=AN10929 PE=3 SV=1	22894797
gene-AOL_s00081g62	AOL_s00081g62	uncharacterized protein	1845	0.187766	-2.41299	1.00102253089e-08	2.32273523362e-08	yes	down	XP_011123183.1	hypothetical protein AOL_s00081g62 [Orbilia oligospora ATCC 24927]															22894428
gene-AOL_s00215g431	AOL_s00215g431	uncharacterized protein	1725	0.188461	-2.40766	0	0	yes	down	XP_011127935.1	hypothetical protein AOL_s00215g431 [Orbilia oligospora ATCC 24927]	GO:1904823;;GO:0016021;;GO:0015205	biological_process;;cellular_component;;molecular_function	purine nucleobase transmembrane transport;;integral component of membrane;;nucleobase transmembrane transporter activity	K06901	pbuG, azgA, ghxP, ghxQ, adeQ					PF00860.23	Xan_ur_permease	Permease family	sp|L7WRR4|NOTK_ASPVE	Efflux pump notK' OS=Aspergillus versicolor OX=46472 GN=notK' PE=1 SV=1	22898859
gene-AOL_s00117g46	AOL_s00117g46	uncharacterized protein	1179	0.188475	-2.40756	0	0	yes	down	XP_011125511.1	hypothetical protein AOL_s00117g46 [Orbilia oligospora ATCC 24927]	GO:0005743;;GO:0016021	cellular_component;;cellular_component	mitochondrial inner membrane;;integral component of membrane					ENOG4111T0S	S:Function unknown						22896491
gene-AOL_s00007g233	AOL_s00007g233	uncharacterized protein	1932	0.188905	-2.40427	1.15978748937e-141	1.28396304862e-140	yes	down	XP_011118436.1	hypothetical protein AOL_s00007g233 [Orbilia oligospora ATCC 24927]	GO:0006508;;GO:0016021;;GO:0004190	biological_process;;cellular_component;;molecular_function	proteolysis;;integral component of membrane;;aspartic-type endopeptidase activity	K01383	BAR1	map04011	MAPK signaling pathway - yeast	ENOG410XNV7	O:Posttranslational modification, protein turnover, chaperones	PF00026.26;;PF14543.9	Asp;;TAXi_N	Eukaryotic aspartyl protease;;Xylanase inhibitor N-terminal	sp|P12630|BAR1_YEAST	Barrierpepsin OS=Saccharomyces cerevisiae (strain ATCC 204508 / S288c) OX=559292 GN=BAR1 PE=1 SV=1	22889338
gene-AOL_s00007g475	AOL_s00007g475	uncharacterized protein	1188	0.18903	-2.40332	0	0	yes	down	XP_011118678.1	hypothetical protein AOL_s00007g475 [Orbilia oligospora ATCC 24927]	GO:0000210;;GO:0035529	molecular_function;;molecular_function	NAD+ diphosphatase activity;;NADH pyrophosphatase activity	K03426	E3.6.1.22, NUDT12, nudC	map04146;;map00760	Peroxisome;;Nicotinate and nicotinamide metabolism	COG2816	L:Replication, recombination and repair	PF00293.31;;PF09296.14;;PF09297.14;;PF12439.11	NUDIX;;NUDIX-like;;zf-NADH-PPase;;GDE_N	NUDIX domain;;NADH pyrophosphatase-like rudimentary NUDIX domain;;NADH pyrophosphatase zinc ribbon domain;;Glycogen debranching enzyme N terminal	sp|Q9Y7J0|NPY1_SCHPO	NAD-capped RNA hydrolase OS=Schizosaccharomyces pombe (strain 972 / ATCC 24843) OX=284812 GN=SPBC1778.03c PE=3 SV=1	22889606
gene-AOL_s00140g5	AOL_s00140g5	uncharacterized protein	318	0.189115	-2.40267	7.47626468487e-06	1.5109454625e-05	yes	down	XP_011125548.1	hypothetical protein AOL_s00140g5 [Orbilia oligospora ATCC 24927]															22896584
gene-AOL_s00210g121	AOL_s00210g121	uncharacterized protein	993	0.189212	-2.40193	8.05082784619e-215	1.2070491178e-213	yes	down	XP_011127225.1	hypothetical protein AOL_s00210g121 [Orbilia oligospora ATCC 24927]	GO:0009229;;GO:0030975;;GO:0016310;;GO:0016301;;GO:0004788;;GO:0005524	biological_process;;molecular_function;;biological_process;;molecular_function;;molecular_function;;molecular_function	thiamine diphosphate biosynthetic process;;thiamine binding;;phosphorylation;;kinase activity;;thiamine diphosphokinase activity;;ATP binding	K00949	thiN, TPK1, THI80	map00730;;map01240	Thiamine metabolism;;Biosynthesis of cofactors	COG1564	H:Coenzyme transport and metabolism	PF04263.19;;PF04265.17	TPK_catalytic;;TPK_B1_binding	Thiamin pyrophosphokinase, catalytic domain;;Thiamin pyrophosphokinase, vitamin B1 binding domain	sp|B9DGU7|TPK1_ARATH	Thiamine pyrophosphokinase 1 OS=Arabidopsis thaliana OX=3702 GN=TPK1 PE=1 SV=1	22898115
gene-AOL_s00097g448	AOL_s00097g448	uncharacterized protein	2787	0.189299	-2.40126	0	0	yes	down	XP_011124583.1	hypothetical protein AOL_s00097g448 [Orbilia oligospora ATCC 24927]	GO:0016887;;GO:0005524	molecular_function;;molecular_function	ATPase activity;;ATP binding	K03695	clpB	map04213	Longevity regulating pathway - multiple species	COG0542	O:Posttranslational modification, protein turnover, chaperones	PF07724.17;;PF17871.4;;PF00004.32;;PF10431.12;;PF07728.17;;PF13401.9;;PF13191.9;;PF00158.29	AAA_2;;AAA_lid_9;;AAA;;ClpB_D2-small;;AAA_5;;AAA_22;;AAA_16;;Sigma54_activat	AAA domain (Cdc48 subfamily;;AAA lid domain;;ATPase family associated with various cellular activities (AAA;;C-terminal, D2-small domain, of ClpB protein;;AAA domain (dynein-related subfamily;;AAA domain;;AAA ATPase domain;;Sigma-54 interaction domain	sp|P31540|HSP98_NEUCR	Heat shock protein hsp98 OS=Neurospora crassa (strain ATCC 24698 / 74-OR23-1A / CBS 708.71 / DSM 1257 / FGSC 987) OX=367110 GN=hsp98 PE=1 SV=2	22895508
gene-AOL_s00109g79	AOL_s00109g79	uncharacterized protein	1995	0.189496	-2.39976	0	0	yes	down	XP_011124862.1	hypothetical protein AOL_s00109g79 [Orbilia oligospora ATCC 24927]								ENOG41115V6	S:Function unknown	PF13915.9;;PF13889.9	DUF4210;;Chromosome_seg	Domain of unknown function (DUF4210;;Chromosome segregation during meiosis	sp|Q5FW46|F214A_XENTR	Protein FAM214A OS=Xenopus tropicalis OX=8364 GN=fam214a PE=2 SV=1	22895955
gene-AOL_s00169g213	AOL_s00169g213	uncharacterized protein	882	0.189547	-2.39937	1.88718853686e-06	3.92198885037e-06	yes	down	XP_011125872.1	hypothetical protein AOL_s00169g213 [Orbilia oligospora ATCC 24927]										PF00646.36;;PF12937.10	F-box;;F-box-like	F-box domain;;F-box-like			22896772
gene-AOL_s00169g249	AOL_s00169g249	uncharacterized protein	387	0.189676	-2.39839	2.66447964787e-30	1.09661623154e-29	yes	down	XP_011125908.1	hypothetical protein AOL_s00169g249 [Orbilia oligospora ATCC 24927]	GO:0022857;;GO:0015035;;GO:0016021	molecular_function;;molecular_function;;cellular_component	transmembrane transporter activity;;protein disulfide oxidoreductase activity;;integral component of membrane							PF00085.23	Thioredoxin	Thioredoxin			22896811
gene-AOL_s00078g36	AOL_s00078g36	uncharacterized protein	396	0.189726	-2.39801	1.25167379775e-09	3.01776166032e-09	yes	down	XP_011121601.1	hypothetical protein AOL_s00078g36 [Orbilia oligospora ATCC 24927]	GO:0046872;;GO:0005965;;GO:0004660;;GO:0018343	molecular_function;;cellular_component;;molecular_function;;biological_process	metal ion binding;;protein farnesyltransferase complex;;protein farnesyltransferase activity;;protein farnesylation					ENOG411278Z	S:Function unknown						22892840
gene-AOL_s00083g202	AOL_s00083g202	uncharacterized protein	2103	0.189846	-2.3971	0	0	yes	down	XP_011123683.1	hypothetical protein AOL_s00083g202 [Orbilia oligospora ATCC 24927]								ENOG410ZJHB	S:Function unknown	PF10446.12	DUF2457	Protein of unknown function (DUF2457	sp|O94708|YC58_SCHPO	Uncharacterized protein C1259.08 OS=Schizosaccharomyces pombe (strain 972 / ATCC 24843) OX=284812 GN=SPCC1259.08 PE=1 SV=1	22894583
gene-AOL_s00097g46	AOL_s00097g46	uncharacterized protein	1017	0.190553	-2.39174	0	0	yes	down	XP_011124181.1	hypothetical protein AOL_s00097g46 [Orbilia oligospora ATCC 24927]				K09425	K09425			COG5147	K:Transcription	PF00249.34;;PF13921.9	Myb_DNA-binding;;Myb_DNA-bind_6	Myb-like DNA-binding domain;;Myb-like DNA-binding domain	sp|O13493|MYB1_NEUCR	Myb-like DNA-binding protein myb-1 OS=Neurospora crassa (strain ATCC 24698 / 74-OR23-1A / CBS 708.71 / DSM 1257 / FGSC 987) OX=367110 GN=rca-1 PE=3 SV=2	22895521
gene-AOL_s00007g385	AOL_s00007g385	uncharacterized protein	1644	0.190786	-2.38997	0	0	yes	down	XP_011118588.1	hypothetical protein AOL_s00007g385 [Orbilia oligospora ATCC 24927]															22889506
gene-AOL_s00076g562	AOL_s00076g562	uncharacterized protein	900	0.191015	-2.38824	7.72802301108e-180	1.0037821968e-178	yes	down	XP_011121416.1	hypothetical protein AOL_s00076g562 [Orbilia oligospora ATCC 24927]	GO:0016021	cellular_component	integral component of membrane												22892354
gene-AOL_s00083g279	AOL_s00083g279	uncharacterized protein	1476	0.191513	-2.38449	2.47087087825e-39	1.18301961073e-38	yes	down	XP_011123760.1	hypothetical protein AOL_s00083g279 [Orbilia oligospora ATCC 24927]	GO:0003824;;GO:0009116;;GO:0003676;;GO:0008270	molecular_function;;biological_process;;molecular_function;;molecular_function	catalytic activity;;nucleoside metabolic process;;nucleic acid binding;;zinc ion binding					COG0775	F:Nucleotide transport and metabolism	PF01048.23	PNP_UDP_1	Phosphorylase superfamily			22894667
gene-AOL_s00173g354	AOL_s00173g354	uncharacterized protein	762	0.191804	-2.3823	9.97826997322e-28	3.92511032117e-27	yes	down	XP_011126398.1	hypothetical protein AOL_s00173g354 [Orbilia oligospora ATCC 24927]	GO:0016021	cellular_component	integral component of membrane					ENOG410XTWF	S:Function unknown						22897313
gene-AOL_s00112g103	AOL_s00112g103	uncharacterized protein	513	0.192032	-2.38058	0	0	yes	down	XP_011125435.1	hypothetical protein AOL_s00112g103 [Orbilia oligospora ATCC 24927]	GO:0005375;;GO:0016021;;GO:0006878	molecular_function;;cellular_component;;biological_process	copper ion transmembrane transporter activity;;integral component of membrane;;cellular copper ion homeostasis					ENOG4111WQX	U:Intracellular trafficking, secretion, and vesicular transport	PF04145.18	Ctr	Ctr copper transporter family	sp|J9VX37|CTR1_CRYNH	CUF1-dependent copper transporter 1 OS=Cryptococcus neoformans var. grubii serotype A (strain H99 / ATCC 208821 / CBS 10515 / FGSC 9487) OX=235443 GN=CTR1 PE=1 SV=2	22896323
gene-AOL_s00054g349	AOL_s00054g349	uncharacterized protein	975	0.192175	-2.37951	6.25026563802e-44	3.20452065808e-43	yes	down	XP_011119967.1	hypothetical protein AOL_s00054g349 [Orbilia oligospora ATCC 24927]	GO:0016021	cellular_component	integral component of membrane					ENOG410Y3CS;;ENOG410Z5MJ;;ENOG410ZPFT	S:Function unknown;;S:Function unknown;;S:Function unknown						22890881
gene-AOL_s00080g118	AOL_s00080g118	uncharacterized protein	4425	0.19228	-2.37872	0	0	yes	down	XP_011122795.1	hypothetical protein AOL_s00080g118 [Orbilia oligospora ATCC 24927]	GO:0016021;;GO:0006869;;GO:0008289;;GO:0061817	cellular_component;;biological_process;;molecular_function;;biological_process	integral component of membrane;;lipid transport;;lipid binding;;endoplasmic reticulum-plasma membrane tethering					COG5038	S:Function unknown	PF00168.33	C2	C2 domain	sp|Q9UT00|YKH3_SCHPO	Uncharacterized protein PYUK71.03c OS=Schizosaccharomyces pombe (strain 972 / ATCC 24843) OX=284812 GN=SPAPYUK71.03c PE=1 SV=1	22893684
gene-AOL_s00006g559	AOL_s00006g559	uncharacterized protein	1395	0.192798	-2.37484	4.24239301472e-52	2.41060718405e-51	yes	down	KAF3291549.1	C-24(28) sterol reductase [Orbilia oligospora]	GO:0016126;;GO:0016021;;GO:0016628	biological_process;;cellular_component;;molecular_function	sterol biosynthetic process;;integral component of membrane;;oxidoreductase activity, acting on the CH-CH group of donors, NAD or NADP as acceptor	K00223	ERG4	map00100	Steroid biosynthesis	ENOG410XP67	I:Lipid transport and metabolism	PF01222.20	ERG4_ERG24	Ergosterol biosynthesis ERG4/ERG24 family	sp|Q4WW43|ERG4A_ASPFU	Delta(24(24(1)))-sterol reductase erg4A OS=Neosartorya fumigata (strain ATCC MYA-4609 / Af293 / CBS 101355 / FGSC A1100) OX=330879 GN=erg4A PE=1 SV=1	22889107
gene-AOL_s00080g361	AOL_s00080g361	uncharacterized protein	699	0.192925	-2.37389	0	0	yes	down	XP_011123038.1	hypothetical protein AOL_s00080g361 [Orbilia oligospora ATCC 24927]								ENOG4111GT4	S:Function unknown	PF04525.15	LOR	LURP-one-related	sp|Q9SF24|LOR10_ARATH	Protein LURP-one-related 10 OS=Arabidopsis thaliana OX=3702 GN=At3g11740 PE=2 SV=2	22893954
gene-AOL_s00076g659	AOL_s00076g659	uncharacterized protein	6660	0.192937	-2.37379	0	0	yes	down	XP_011121513.1	hypothetical protein AOL_s00076g659 [Orbilia oligospora ATCC 24927]	GO:0005216;;GO:0016021;;GO:0005509	molecular_function;;cellular_component;;molecular_function	ion channel activity;;integral component of membrane;;calcium ion binding	K21864	CCH1			ENOG410XNP6	U:Intracellular trafficking, secretion, and vesicular transport	PF00520.34	Ion_trans	Ion transport protein	sp|O14234|CCH1_SCHPO	Calcium-channel protein cch1 OS=Schizosaccharomyces pombe (strain 972 / ATCC 24843) OX=284812 GN=cch1 PE=3 SV=1	22892461
gene-AOL_s00043g89	AOL_s00043g89	uncharacterized protein	2781	0.19298	-2.37347	0	0	yes	down	XP_011118878.1	hypothetical protein AOL_s00043g89 [Orbilia oligospora ATCC 24927]	GO:0016021;;GO:0005789;;GO:0005509;;GO:0055085	cellular_component;;cellular_component;;molecular_function;;biological_process	integral component of membrane;;endoplasmic reticulum membrane;;calcium ion binding;;transmembrane transport							PF00924.21	MS_channel	Mechanosensitive ion channel	sp|O14050|MSY2_SCHPO	Mechanosensitive ion channel protein Msy2 OS=Schizosaccharomyces pombe (strain 972 / ATCC 24843) OX=284812 GN=msy2 PE=1 SV=1	22890590
gene-AOL_s00083g177	AOL_s00083g177	uncharacterized protein	2160	0.193364	-2.37061	1.71936545971e-92	1.4186116745e-91	yes	down	XP_011123658.1	hypothetical protein AOL_s00083g177 [Orbilia oligospora ATCC 24927]	GO:0006351;;GO:0008270;;GO:0003677	biological_process;;molecular_function;;molecular_function	transcription, DNA-templated;;zinc ion binding;;DNA binding					ENOG410ZN10	K:Transcription	PF04082.21	Fungal_trans	Fungal specific transcription factor domain	sp|P87000|ACU15_NEUCR	Transcriptional activator protein acu-15 OS=Neurospora crassa (strain ATCC 24698 / 74-OR23-1A / CBS 708.71 / DSM 1257 / FGSC 987) OX=367110 GN=acu-15 PE=1 SV=2	22894554
gene-AOL_s00097g600	AOL_s00097g600	uncharacterized protein	1890	0.193775	-2.36755	0	0	yes	down	XP_011124735.1	hypothetical protein AOL_s00097g600 [Orbilia oligospora ATCC 24927]								ENOG410ZAI8	O:Posttranslational modification, protein turnover, chaperones				sp|Q8VC10|OSGI1_MOUSE	Oxidative stress-induced growth inhibitor 1 OS=Mus musculus OX=10090 GN=Osgin1 PE=2 SV=1	22895678
gene-AOL_s00097g533	AOL_s00097g533	uncharacterized protein	2220	0.194033	-2.36563	2.14639774096e-249	3.59847352898e-248	yes	down	XP_011124668.1	hypothetical protein AOL_s00097g533 [Orbilia oligospora ATCC 24927]								ENOG4111M8N	S:Function unknown				sp|B0YA45|SIP5_ASPFC	Protein sip5 OS=Neosartorya fumigata (strain CEA10 / CBS 144.89 / FGSC A1163) OX=451804 GN=sip5 PE=3 SV=1	22895603
gene-AOL_s00170g67	AOL_s00170g67	uncharacterized protein	1599	0.194073	-2.36533	0	0	yes	down	XP_011125998.1	hypothetical protein AOL_s00170g67 [Orbilia oligospora ATCC 24927]				K17868	DPH7, RRT2										22896994
gene-AOL_s00076g13	AOL_s00076g13	uncharacterized protein	618	0.194432	-2.36266	0	0	yes	down	XP_011120869.1	hypothetical protein AOL_s00076g13 [Orbilia oligospora ATCC 24927]								ENOG410YV7B	S:Function unknown				sp|D4ATS1|A7637_ARTBC	Uncharacterized secreted protein ARB_07637 OS=Arthroderma benhamiae (strain ATCC MYA-4681 / CBS 112371) OX=663331 GN=ARB_07637 PE=1 SV=1	22891876
gene-AOL_s00215g200	AOL_s00215g200	uncharacterized protein	2100	0.194485	-2.36227	0	0	yes	down	XP_011127704.1	hypothetical protein AOL_s00215g200 [Orbilia oligospora ATCC 24927]				K01897	ACSL, fadD	map04146;;map00061;;map00071	Peroxisome;;Fatty acid biosynthesis;;Fatty acid degradation	COG1022	I:Lipid transport and metabolism	PF00501.31	AMP-binding	AMP-binding enzyme	sp|W6R1D9|AC891_PENRF	Acyl-CoA ligase 891, peroxisomal OS=Penicillium roqueforti (strain FM164) OX=1365484 GN=PROQFM164_S04g000523 PE=3 SV=1	22898603
gene-AOL_s00080g419	AOL_s00080g419	uncharacterized protein	948	0.194624	-2.36124	0	0	yes	down	XP_011123096.1	hypothetical protein AOL_s00080g419 [Orbilia oligospora ATCC 24927]										PF13622.9	4HBT_3	Thioesterase-like superfamily	sp|A0A2L0P0K1|TWMA_TALWO	Thioesterase-like protein TwmA OS=Talaromyces wortmannii OX=28567 GN=TwmA PE=4 SV=1	22894018
gene-AOL_s00007g157	AOL_s00007g157	uncharacterized protein	1191	0.194779	-2.36009	2.6372627943e-185	3.5124458155e-184	yes	down	XP_011118360.1	hypothetical protein AOL_s00007g157 [Orbilia oligospora ATCC 24927]								COG5048	S:Function unknown	PF00096.29;;PF13465.9;;PF13894.9;;PF13912.9;;PF12874.10	zf-C2H2;;zf-H2C2_2;;zf-C2H2_4;;zf-C2H2_6;;zf-met	Zinc finger, C2H2 type;;Zinc-finger double domain;;C2H2-type zinc finger;;C2H2-type zinc finger;;Zinc-finger of C2H2 type	sp|Q9UTA1|YL8J_SCHPO	Zinc finger protein C25B8.19c OS=Schizosaccharomyces pombe (strain 972 / ATCC 24843) OX=284812 GN=SPAC25B8.19c PE=4 SV=2	22889253
gene-AOL_s00043g69	AOL_s00043g69	uncharacterized protein	2814	0.194953	-2.3588	0	0	yes	down	XP_011118858.1	hypothetical protein AOL_s00043g69 [Orbilia oligospora ATCC 24927]	GO:0006470;;GO:0004725	biological_process;;molecular_function	protein dephosphorylation;;protein tyrosine phosphatase activity	K19806	PTP2_3	map04011	MAPK signaling pathway - yeast	COG5599	T:Signal transduction mechanisms	PF00102.30;;PF00581.23	Y_phosphatase;;Rhodanese	Protein-tyrosine phosphatase;;Rhodanese-like domain	sp|P27574|PYP1_SCHPO	Tyrosine-protein phosphatase 1 OS=Schizosaccharomyces pombe (strain 972 / ATCC 24843) OX=284812 GN=pyp1 PE=1 SV=1	22890429
gene-AOL_s00054g139	AOL_s00054g139	uncharacterized protein	1416	0.195036	-2.35818	2.13909624028e-229	3.38609578307e-228	yes	down	XP_011119757.1	hypothetical protein AOL_s00054g139 [Orbilia oligospora ATCC 24927]	GO:0022857;;GO:0016021	molecular_function;;cellular_component	transmembrane transporter activity;;integral component of membrane					COG0477	G:Carbohydrate transport and metabolism	PF07690.19	MFS_1	Major Facilitator Superfamily	sp|Q9US44|YIZG_SCHPO	Uncharacterized transporter C1002.16c OS=Schizosaccharomyces pombe (strain 972 / ATCC 24843) OX=284812 GN=SPAC1002.16c PE=3 SV=1	22890648
gene-AOL_s00043g516	AOL_s00043g516	uncharacterized protein	1320	0.195345	-2.3559	0	0	yes	down	XP_011119304.1	hypothetical protein AOL_s00043g516 [Orbilia oligospora ATCC 24927]	GO:0006633;;GO:0016021;;GO:0004315	biological_process;;cellular_component;;molecular_function	fatty acid biosynthetic process;;integral component of membrane;;3-oxoacyl-[acyl-carrier-protein] synthase activity					ENOG4111KA3	S:Function unknown						22890237
gene-AOL_s00054g565	AOL_s00054g565	uncharacterized protein	531	0.19558	-2.35417	6.7204459919e-11	1.70323788179e-10	yes	down	XP_011120183.1	hypothetical protein AOL_s00054g565 [Orbilia oligospora ATCC 24927]								ENOG410YASK	S:Function unknown						22891121
gene-AOL_s00054g497	AOL_s00054g497	uncharacterized protein	504	0.195681	-2.35342	1.54303324563e-203	2.21837450862e-202	yes	down	XP_011120115.1	hypothetical protein AOL_s00054g497 [Orbilia oligospora ATCC 24927]	GO:0008270;;GO:0003676	molecular_function;;molecular_function	zinc ion binding;;nucleic acid binding	K14821	BUD20			COG5112	S:Function unknown	PF12171.11	zf-C2H2_jaz	Zinc-finger double-stranded RNA-binding	sp|Q9P370|BUD20_SCHPO	Zinc finger protein bud20 OS=Schizosaccharomyces pombe (strain 972 / ATCC 24843) OX=284812 GN=bud20 PE=3 SV=1	22891045
gene-AOL_s00079g352	AOL_s00079g352	uncharacterized protein	2889	0.195749	-2.35292	0	0	yes	down	XP_011122529.1	hypothetical protein AOL_s00079g352 [Orbilia oligospora ATCC 24927]	GO:0006468;;GO:0004674;;GO:0016757;;GO:0019236;;GO:0005524;;GO:0106310	biological_process;;molecular_function;;molecular_function;;biological_process;;molecular_function;;deleted	protein phosphorylation;;protein serine/threonine kinase activity;;transferase activity, transferring glycosyl groups;;response to pheromone;;ATP binding;;old GO	K19833	CLA4	map04011	MAPK signaling pathway - yeast	ENOG410XP4K	T:Signal transduction mechanisms	PF00069.28;;PF07714.20;;PF00786.31;;PF00169.32;;PF03109.19;;PF17667.4;;PF14531.9	Pkinase;;PK_Tyr_Ser-Thr;;PBD;;PH;;ABC1;;Pkinase_fungal;;Kinase-like	Protein kinase domain;;Protein tyrosine and serine/threonine kinase;;P21-Rho-binding domain;;PH domain;;ABC1 atypical kinase-like domain;;Fungal protein kinase;;Kinase-like	sp|Q9HFW2|CLA4_ASHGO	Serine/threonine-protein kinase CLA4 OS=Ashbya gossypii (strain ATCC 10895 / CBS 109.51 / FGSC 9923 / NRRL Y-1056) OX=284811 GN=CLA4 PE=3 SV=1	22893444
gene-AOL_s00004g2	AOL_s00004g2	uncharacterized protein	873	0.196003	-2.35105	0.0034839530168	0.00576447846622	yes	down	XP_011116954.1	hypothetical protein AOL_s00004g2 [Orbilia oligospora ATCC 24927]								ENOG4110BAP;;COG3675	S:Function unknown;;S:Function unknown	PF12796.10;;PF13637.9;;PF00023.33;;PF13857.9	Ank_2;;Ank_4;;Ank;;Ank_5	Ankyrin repeats (3 copies;;Ankyrin repeats (many copies;;Ankyrin repeat;;Ankyrin repeats (many copies			22888049
gene-AOL_s00210g384	AOL_s00210g384	uncharacterized protein	318	0.196396	-2.34816	5.49563942013e-49	3.01814420273e-48	yes	down	XP_011127487.1	hypothetical protein AOL_s00210g384 [Orbilia oligospora ATCC 24927]	GO:0016021	cellular_component	integral component of membrane												22898405
gene-AOL_s00043g375	AOL_s00043g375	uncharacterized protein	1755	0.196418	-2.348	4.02994107957e-277	7.31734111247e-276	yes	down	XP_011119163.1	hypothetical protein AOL_s00043g375 [Orbilia oligospora ATCC 24927]	GO:0022857;;GO:0016021	molecular_function;;cellular_component	transmembrane transporter activity;;integral component of membrane					ENOG410XNQK	G:Carbohydrate transport and metabolism	PF07690.19;;PF06609.16	MFS_1;;TRI12	Major Facilitator Superfamily;;Fungal trichothecene efflux pump (TRI12	sp|A0A6J4B6H5|LUC4_FUSSX	MFS-type efflux pump LUC4 OS=Fusarium sp. OX=29916 GN=LUC4 PE=3 SV=1	22890080
gene-AOL_s00080g129	AOL_s00080g129	uncharacterized protein	711	0.196545	-2.34707	0	0	yes	down	XP_011122806.1	hypothetical protein AOL_s00080g129 [Orbilia oligospora ATCC 24927]	GO:0008113	molecular_function	peptide-methionine (S)-S-oxide reductase activity	K07304	msrA			COG0225	O:Posttranslational modification, protein turnover, chaperones	PF01625.24	PMSR	Peptide methionine sulfoxide reductase	sp|P40029|MSRA_YEAST	Peptide methionine sulfoxide reductase OS=Saccharomyces cerevisiae (strain ATCC 204508 / S288c) OX=559292 GN=MXR1 PE=1 SV=1	22893696
gene-AOL_s00006g68	AOL_s00006g68	uncharacterized protein	912	0.196652	-2.34628	4.80177337447e-195	6.63086994277e-194	yes	down	XP_011117679.1	hypothetical protein AOL_s00006g68 [Orbilia oligospora ATCC 24927]	GO:0005743;;GO:0016021	cellular_component;;cellular_component	mitochondrial inner membrane;;integral component of membrane					ENOG4111Q0B;;ENOG410YBWB	S:Function unknown;;S:Function unknown	PF04479.16	RTA1	RTA1 like protein	sp|P40100|PUG1_YEAST	Protoporphyrin uptake protein 1 OS=Saccharomyces cerevisiae (strain ATCC 204508 / S288c) OX=559292 GN=PUG1 PE=1 SV=1	22889154
gene-AOL_s00081g23	AOL_s00081g23	uncharacterized protein	3270	0.197194	-2.34231	0	0	yes	down	XP_011123144.1	hypothetical protein AOL_s00081g23 [Orbilia oligospora ATCC 24927]	GO:0016021	cellular_component	integral component of membrane					ENOG410XR8V	S:Function unknown	PF10337.12;;PF10334.12;;PF13515.9	ArAE_2_N;;ArAE_2;;FUSC_2	Putative ER transporter, 6TM, N-terminal;;Aromatic acid exporter family member 2;;Fusaric acid resistance protein-like	sp|P87136|YDM5_SCHPO	Uncharacterized protein C57A7.05 OS=Schizosaccharomyces pombe (strain 972 / ATCC 24843) OX=284812 GN=SPAC57A7.05 PE=4 SV=1	22894251
gene-AOL_s00215g93	AOL_s00215g93	uncharacterized protein	1074	0.197686	-2.33872	0.00338757058943	0.0056120841888	yes	down	XP_011127597.1	hypothetical protein AOL_s00215g93 [Orbilia oligospora ATCC 24927]															22899409
gene-AOL_s00007g271	AOL_s00007g271	uncharacterized protein	2358	0.197994	-2.33647	5.25500317452e-133	5.5708341734e-132	yes	down	XP_011118474.1	hypothetical protein AOL_s00007g271 [Orbilia oligospora ATCC 24927]	GO:0016021;;GO:0005886	cellular_component;;cellular_component	integral component of membrane;;plasma membrane					ENOG4111FZ3	U:Intracellular trafficking, secretion, and vesicular transport	PF06687.15	SUR7	SUR7/PalI family	sp|O93956|PALI_EMENI	pH-response regulator protein palI/RIM9 OS=Emericella nidulans (strain FGSC A4 / ATCC 38163 / CBS 112.46 / NRRL 194 / M139) OX=227321 GN=palI PE=1 SV=2	22889380
gene-AOL_s00215g64	AOL_s00215g64	uncharacterized protein	1989	0.198196	-2.335	0	0	yes	down	XP_011127568.1	hypothetical protein AOL_s00215g64 [Orbilia oligospora ATCC 24927]	GO:0003700;;GO:0005737;;GO:0005634;;GO:0003677	molecular_function;;cellular_component;;cellular_component;;molecular_function	transcription factor activity, sequence-specific DNA binding;;cytoplasm;;nucleus;;DNA binding	K09043	YAP			ENOG410YCPJ	K:Transcription	PF08601.13;;PF00170.24	PAP1;;bZIP_1	Transcription factor PAP1;;bZIP transcription factor	sp|Q4WMH0|AP1_ASPFU	AP-1-like transcription factor yap1 OS=Neosartorya fumigata (strain ATCC MYA-4609 / Af293 / CBS 101355 / FGSC A1100) OX=330879 GN=yap1 PE=3 SV=1	22899090
gene-AOL_s00007g96	AOL_s00007g96	uncharacterized protein	2154	0.198335	-2.33399	0	0	yes	down	XP_011118299.1	hypothetical protein AOL_s00007g96 [Orbilia oligospora ATCC 24927]															22889766
gene-AOL_s00076g232	AOL_s00076g232	uncharacterized protein	1590	0.198599	-2.33207	3.7207347183e-43	1.8846095979e-42	yes	down	XP_011121087.1	hypothetical protein AOL_s00076g232 [Orbilia oligospora ATCC 24927]															22891990
gene-AOL_s00007g21	AOL_s00007g21	uncharacterized protein	1182	0.198647	-2.33172	8.43227426528e-38	3.94546225654e-37	yes	down	XP_011118224.1	hypothetical protein AOL_s00007g21 [Orbilia oligospora ATCC 24927]	GO:0003700	molecular_function	transcription factor activity, sequence-specific DNA binding					ENOG410YISJ	S:Function unknown	PF11905.11	DUF3425	Domain of unknown function (DUF3425			22889312
gene-AOL_s00079g237	AOL_s00079g237	uncharacterized protein	1386	0.19877	-2.33083	9.10857004133e-10	2.20670458411e-09	yes	down	XP_011122414.1	hypothetical protein AOL_s00079g237 [Orbilia oligospora ATCC 24927]	GO:0016021	cellular_component	integral component of membrane												22893316
gene-AOL_s00097g553	AOL_s00097g553	uncharacterized protein	720	0.198964	-2.32942	4.0323950509e-65	2.62857056268e-64	yes	down	XP_011124688.1	hypothetical protein AOL_s00097g553 [Orbilia oligospora ATCC 24927]	GO:0005737;;GO:0003824;;GO:0009072	cellular_component;;molecular_function;;biological_process	cytoplasm;;catalytic activity;;aromatic amino acid family metabolic process	K01800	maiA, GSTZ1	map00350	Tyrosine metabolism	COG0625	O:Posttranslational modification, protein turnover, chaperones	PF13417.9;;PF13409.9;;PF14497.9;;PF02798.23;;PF00043.28;;PF13410.9	GST_N_3;;GST_N_2;;GST_C_3;;GST_N;;GST_C;;GST_C_2	Glutathione S-transferase, N-terminal domain;;Glutathione S-transferase, N-terminal domain;;Glutathione S-transferase, C-terminal domain;;Glutathione S-transferase, N-terminal domain;;Glutathione S-transferase, C-terminal domain;;Glutathione S-transferase, C-terminal domain	sp|Q4WHT7|MAIA_ASPFU	Maleylacetoacetate isomerase maiA OS=Neosartorya fumigata (strain ATCC MYA-4609 / Af293 / CBS 101355 / FGSC A1100) OX=330879 GN=maiA PE=2 SV=1	22895625
gene-AOL_s00004g462	AOL_s00004g462	uncharacterized protein	1821	0.199978	-2.32209	0	0	yes	down	XP_011117413.1	hypothetical protein AOL_s00004g462 [Orbilia oligospora ATCC 24927]	GO:0008233	molecular_function	peptidase activity	K22762	DESI1, PPPDE2			ENOG4111H3Z	S:Function unknown	PF08324.14;;PF05903.17;;PF00085.23;;PF04756.16;;PF13728.9;;PF13098.9;;PF11009.11	PUL;;Peptidase_C97;;Thioredoxin;;OST3_OST6;;TraF;;Thioredoxin_2;;DUF2847	PUL domain;;PPPDE putative peptidase domain;;Thioredoxin;;OST3 / OST6 family, transporter family;;F plasmid transfer operon protein;;Thioredoxin-like domain;;Protein of unknown function (DUF2847	sp|Q9CQT7|DESI1_MOUSE	Desumoylating isopeptidase 1 OS=Mus musculus OX=10090 GN=Desi1 PE=1 SV=1	22888340
gene-AOL_s00006g339	AOL_s00006g339	uncharacterized protein	2607	0.20004	-2.32164	2.02367347109e-84	1.5628000794e-83	yes	down	XP_011117950.1	hypothetical protein AOL_s00006g339 [Orbilia oligospora ATCC 24927]										PF06009.15	Laminin_II	Laminin Domain II			22888863
gene-AOL_s00097g550	AOL_s00097g550	uncharacterized protein	729	0.200429	-2.31883	6.36650989655e-50	3.52779943845e-49	yes	down	XP_011124685.1	hypothetical protein AOL_s00097g550 [Orbilia oligospora ATCC 24927]								ENOG4111VIJ	S:Function unknown	PF13414.9	TPR_11	TPR repeat	sp|Q4WHU0|HMGX_ASPFU	L-tyrosine degradation gene cluster protein hmgX OS=Neosartorya fumigata (strain ATCC MYA-4609 / Af293 / CBS 101355 / FGSC A1100) OX=330879 GN=hmgX PE=2 SV=1	22895622
gene-AOL_s00007g386	AOL_s00007g386	uncharacterized protein	2652	0.200818	-2.31604	0	0	yes	down	XP_011118589.1	hypothetical protein AOL_s00007g386 [Orbilia oligospora ATCC 24927]	GO:0030007;;GO:0015079;;GO:0016021;;GO:0005887	biological_process;;molecular_function;;cellular_component;;cellular_component	cellular potassium ion homeostasis;;potassium ion transmembrane transporter activity;;integral component of membrane;;integral component of plasma membrane	K24976	TRK, HKT			COG0168	P:Inorganic ion transport and metabolism	PF02386.19	TrkH	Cation transport protein	sp|P28584|TRK2_YEAST	Low-affinity potassium transport protein OS=Saccharomyces cerevisiae (strain ATCC 204508 / S288c) OX=559292 GN=TRK2 PE=1 SV=1	22889507
gene-AOL_s00004g362	AOL_s00004g362	uncharacterized protein	1674	0.201352	-2.31221	0	0	yes	down	XP_011117314.1	hypothetical protein AOL_s00004g362 [Orbilia oligospora ATCC 24927]	GO:0004612;;GO:0016301;;GO:0016310;;GO:0005524;;GO:0006094	molecular_function;;molecular_function;;biological_process;;molecular_function;;biological_process	phosphoenolpyruvate carboxykinase (ATP) activity;;kinase activity;;phosphorylation;;ATP binding;;gluconeogenesis	K01610	E4.1.1.49, pckA	map00020;;map00010;;map00620	Citrate cycle (TCA cycle;;Glycolysis / Gluconeogenesis;;Pyruvate metabolism	COG1866	C:Energy production and conversion	PF01293.23	PEPCK_ATP	Phosphoenolpyruvate carboxykinase	sp|Q7RVS9|PCKA_NEUCR	Phosphoenolpyruvate carboxykinase (ATP) OS=Neurospora crassa (strain ATCC 24698 / 74-OR23-1A / CBS 708.71 / DSM 1257 / FGSC 987) OX=367110 GN=acu-6 PE=3 SV=2	22888230
gene-AOL_s00210g279	AOL_s00210g279	uncharacterized protein	2085	0.201514	-2.31105	0	0	yes	down	XP_011127383.1	hypothetical protein AOL_s00210g279 [Orbilia oligospora ATCC 24927]	GO:0016021;;GO:0010960	cellular_component;;biological_process	integral component of membrane;;magnesium ion homeostasis	K16302	CNNM			COG1253	P:Inorganic ion transport and metabolism	PF01595.23;;PF00571.31	CNNM;;CBS	Cyclin M transmembrane N-terminal domain;;CBS domain	sp|Q12296|MAM3_YEAST	Protein MAM3 OS=Saccharomyces cerevisiae (strain ATCC 204508 / S288c) OX=559292 GN=MAM3 PE=1 SV=1	22898289
gene-AOL_s00043g757	AOL_s00043g757	uncharacterized protein	1728	0.201519	-2.31101	0	0	yes	down	XP_011119545.1	hypothetical protein AOL_s00043g757 [Orbilia oligospora ATCC 24927]	GO:0016021	cellular_component	integral component of membrane												22890504
gene-AOL_s00097g406	AOL_s00097g406	uncharacterized protein	1737	0.202014	-2.30748	1.66027053354e-31	6.99499769149e-31	yes	down	XP_011124541.1	hypothetical protein AOL_s00097g406 [Orbilia oligospora ATCC 24927]	GO:0005634;;GO:0006511;;GO:0008270;;GO:0000981;;GO:0004843	cellular_component;;biological_process;;molecular_function;;molecular_function;;molecular_function	nucleus;;ubiquitin-dependent protein catabolic process;;zinc ion binding;;RNA polymerase II transcription factor activity, sequence-specific DNA binding;;thiol-dependent ubiquitin-specific protease activity					ENOG410YNBH	S:Function unknown	PF00172.21;;PF11951.11	Zn_clus;;Fungal_trans_2	Fungal Zn(2)-Cys(6) binuclear cluster domain;;Fungal specific transcription factor domain			22895462
gene-AOL_s00006g118	AOL_s00006g118	uncharacterized protein	1482	0.202666	-2.30282	0	0	yes	down	XP_011117729.1	hypothetical protein AOL_s00006g118 [Orbilia oligospora ATCC 24927]	GO:0005634;;GO:0008270;;GO:0000981	cellular_component;;molecular_function;;molecular_function	nucleus;;zinc ion binding;;RNA polymerase II transcription factor activity, sequence-specific DNA binding	K21632	WOR2			ENOG4111I3H	S:Function unknown						22888618
gene-AOL_s00079g175	AOL_s00079g175	uncharacterized protein	3810	0.203032	-2.30022	2.40202505739e-17	7.44954284199e-17	yes	down	XP_011122352.1	hypothetical protein AOL_s00079g175 [Orbilia oligospora ATCC 24927]				K01210	E3.2.1.58	map00500	Starch and sucrose metabolism	ENOG410YDE2;;ENOG410XXSQ	S:Function unknown;;S:Function unknown	PF12708.10;;PF13472.9	Pectate_lyase_3;;Lipase_GDSL_2	Pectate lyase superfamily protein;;GDSL-like Lipase/Acylhydrolase family	sp|D4B0V1|E13B_ARTBC	Probable glucan endo-1,3-beta-glucosidase ARB_02077 OS=Arthroderma benhamiae (strain ATCC MYA-4681 / CBS 112371) OX=663331 GN=ARB_02077 PE=1 SV=1	22893247
gene-AOL_s00006g244	AOL_s00006g244	uncharacterized protein	1140	0.203097	-2.29976	0	0	yes	down	XP_011117855.1	hypothetical protein AOL_s00006g244 [Orbilia oligospora ATCC 24927]								ENOG410ZYZN	S:Function unknown						22888758
gene-AOL_s00188g224	AOL_s00188g224	uncharacterized protein	789	0.203205	-2.299	5.61222598795e-15	1.62259811966e-14	yes	down	XP_011126774.1	hypothetical protein AOL_s00188g224 [Orbilia oligospora ATCC 24927]	GO:0016021	cellular_component	integral component of membrane					ENOG4111RWM	S:Function unknown						22897675
gene-AOL_s00210g16	AOL_s00210g16	uncharacterized protein	1143	0.203308	-2.29826	7.11931772984e-05	0.000135627590442	yes	down	XP_011127120.1	hypothetical protein AOL_s00210g16 [Orbilia oligospora ATCC 24927]	GO:0008195	molecular_function	phosphatidate phosphatase activity							PF09949.12	APP1_cat	Phosphatidate phosphatase APP1, catalytic domain	sp|P53933|APP1_YEAST	Phosphatidate phosphatase APP1 OS=Saccharomyces cerevisiae (strain ATCC 204508 / S288c) OX=559292 GN=APP1 PE=1 SV=1	22898157
gene-AOL_s00140g84	AOL_s00140g84	uncharacterized protein	3432	0.203357	-2.29791	6.10399031629e-91	4.95064747832e-90	yes	down	XP_011125627.1	hypothetical protein AOL_s00140g84 [Orbilia oligospora ATCC 24927]								ENOG4111AXI;;ENOG410XUCG;;ENOG41113A7	S:Function unknown;;S:Function unknown;;S:Function unknown	PF13637.9;;PF12796.10;;PF10138.12	Ank_4;;Ank_2;;vWA-TerF-like	Ankyrin repeats (many copies;;Ankyrin repeats (3 copies;;vWA found in TerF C terminus			22896622
gene-AOL_s00054g492	AOL_s00054g492	uncharacterized protein	1617	0.203563	-2.29645	0	0	yes	down	XP_011120110.1	hypothetical protein AOL_s00054g492 [Orbilia oligospora ATCC 24927]	GO:0042123;;GO:0016021;;GO:0005886;;GO:0071852;;GO:0071840;;GO:0031225	molecular_function;;cellular_component;;cellular_component;;biological_process;;biological_process;;cellular_component	glucanosyltransferase activity;;integral component of membrane;;plasma membrane;;fungal-type cell wall organization or biogenesis;;cellular component organization or biogenesis;;anchored component of membrane	K22832	GAS1			ENOG410Z2A2	S:Function unknown	PF03198.17;;PF07983.16	Glyco_hydro_72;;X8	Glucanosyltransferase;;X8 domain	sp|D4ATC3|GAS1_ARTBC	1,3-beta-glucanosyltransferase ARB_07487 OS=Arthroderma benhamiae (strain ATCC MYA-4681 / CBS 112371) OX=663331 GN=ARB_07487 PE=1 SV=1	22891040
gene-AOL_s00043g552	AOL_s00043g552	uncharacterized protein	1023	0.203589	-2.29627	0	0	yes	down	XP_011119340.1	hypothetical protein AOL_s00043g552 [Orbilia oligospora ATCC 24927]								ENOG410Y37E	S:Function unknown	PF13136.9	DUF3984	Protein of unknown function (DUF3984			22890277
gene-AOL_s00097g317	AOL_s00097g317	uncharacterized protein	1092	0.20371	-2.29541	0	0	yes	down	XP_011124452.1	hypothetical protein AOL_s00097g317 [Orbilia oligospora ATCC 24927]	GO:0006637;;GO:0047617	biological_process;;molecular_function	acyl-CoA metabolic process;;acyl-CoA hydrolase activity	K11992	ACOT8, PTE	map04146	Peroxisome	COG1946	I:Lipid transport and metabolism	PF13622.9;;PF02551.18	4HBT_3;;Acyl_CoA_thio	Thioesterase-like superfamily;;Acyl-CoA thioesterase	sp|Q8VHK0|ACOT8_RAT	Acyl-coenzyme A thioesterase 8 OS=Rattus norvegicus OX=10116 GN=Acot8 PE=1 SV=1	22895363
gene-AOL_s00007g78	AOL_s00007g78	uncharacterized protein	711	0.204443	-2.29023	9.89200702248e-60	6.06405453861e-59	yes	down	XP_011118281.1	hypothetical protein AOL_s00007g78 [Orbilia oligospora ATCC 24927]	GO:0046872;;GO:0016846	molecular_function;;molecular_function	metal ion binding;;carbon-sulfur lyase activity												22889746
gene-AOL_s00043g602	AOL_s00043g602	uncharacterized protein	873	0.204505	-2.28979	2.47337638126e-87	1.94734321991e-86	yes	down	XP_011119390.1	hypothetical protein AOL_s00043g602 [Orbilia oligospora ATCC 24927]	GO:0005634;;GO:0046982;;GO:0003712	cellular_component;;molecular_function;;molecular_function	nucleus;;protein heterodimerization activity;;transcription cofactor activity	K21752	DRAP1, NC2-alpha			COG5247	K:Transcription	PF00808.26;;PF00125.27	CBFD_NFYB_HMF;;Histone	Histone-like transcription factor (CBF/NF-Y) and archaeal histone;;Core histone H2A/H2B/H3/H4	sp|B0XTT5|NCTA_ASPFC	NCT transcriptional regulatory complex subunit A OS=Neosartorya fumigata (strain CEA10 / CBS 144.89 / FGSC A1163) OX=451804 GN=nctA PE=1 SV=1	22890333
gene-AOL_s00097g542	AOL_s00097g542	uncharacterized protein	2076	0.204609	-2.28906	0	0	yes	down	XP_011124677.1	hypothetical protein AOL_s00097g542 [Orbilia oligospora ATCC 24927]	GO:0006468;;GO:0005524;;GO:0004672	biological_process;;molecular_function;;molecular_function	protein phosphorylation;;ATP binding;;protein kinase activity	K08287	E2.7.12.1			ENOG410XQF2	T:Signal transduction mechanisms	PF00069.28;;PF07714.20	Pkinase;;PK_Tyr_Ser-Thr	Protein kinase domain;;Protein tyrosine and serine/threonine kinase	sp|Q10156|LKH1_SCHPO	Dual specificity protein kinase lkh1 OS=Schizosaccharomyces pombe (strain 972 / ATCC 24843) OX=284812 GN=lkh1 PE=1 SV=3	22895613
gene-AOL_s00215g782	AOL_s00215g782	uncharacterized protein	711	0.204661	-2.28869	0	0	yes	down	XP_011128286.1	hypothetical protein AOL_s00215g782 [Orbilia oligospora ATCC 24927]	GO:0051879	molecular_function	Hsp90 protein binding					ENOG41121RT	S:Function unknown				sp|Q11118|WOS2_SCHPO	Protein wos2 OS=Schizosaccharomyces pombe (strain 972 / ATCC 24843) OX=284812 GN=wos2 PE=2 SV=1	22899248
gene-AOL_s00054g888	AOL_s00054g888	uncharacterized protein	1620	0.205076	-2.28577	0	0	yes	down	XP_011120506.1	hypothetical protein AOL_s00054g888 [Orbilia oligospora ATCC 24927]										PF11885.11	DUF3405	Protein of unknown function (DUF3405			22891479
gene-AOL_s00097g280	AOL_s00097g280	uncharacterized protein	1671	0.205309	-2.28413	0	0	yes	down	XP_011124415.1	hypothetical protein AOL_s00097g280 [Orbilia oligospora ATCC 24927]	GO:0022857;;GO:0016021	molecular_function;;cellular_component	transmembrane transporter activity;;integral component of membrane							PF07690.19	MFS_1	Major Facilitator Superfamily	sp|O94343|YHMA_SCHPO	Uncharacterized MFS-type transporter C1271.10c OS=Schizosaccharomyces pombe (strain 972 / ATCC 24843) OX=284812 GN=SPBC1271.10c PE=1 SV=1	22895322
gene-AOL_s00097g545	AOL_s00097g545	uncharacterized protein	1083	0.205732	-2.28116	0	0	yes	down	XP_011124680.1	hypothetical protein AOL_s00097g545 [Orbilia oligospora ATCC 24927]	GO:0005743;;GO:0046872;;GO:0004408	cellular_component;;molecular_function;;molecular_function	mitochondrial inner membrane;;metal ion binding;;holocytochrome-c synthase activity	K01764	HCCS	map00860	Porphyrin metabolism	ENOG410YAUW	O:Posttranslational modification, protein turnover, chaperones	PF01265.20	Cyto_heme_lyase	Cytochrome c/c1 heme lyase	sp|P14187|CCHL_NEUCR	Holocytochrome-c synthase OS=Neurospora crassa (strain ATCC 24698 / 74-OR23-1A / CBS 708.71 / DSM 1257 / FGSC 987) OX=367110 GN=cyt-2 PE=1 SV=1	22895616
gene-AOL_s00078g296	AOL_s00078g296	uncharacterized protein	1362	0.206091	-2.27865	0	0	yes	down	XP_011121861.1	hypothetical protein AOL_s00078g296 [Orbilia oligospora ATCC 24927]	GO:0000774;;GO:0005783	molecular_function;;cellular_component	adenyl-nucleotide exchange factor activity;;endoplasmic reticulum	K14001	SIL1, SLS1	map04141	Protein processing in endoplasmic reticulum	ENOG411224M	U:Intracellular trafficking, secretion, and vesicular transport	PF16782.8	SIL1	Nucleotide exchange factor SIL1	sp|Q99158|SIL1_YARLI	Nucleotide exchange factor SIL1 OS=Yarrowia lipolytica (strain CLIB 122 / E 150) OX=284591 GN=SIL1 PE=1 SV=2	22892769
gene-AOL_s00188g103	AOL_s00188g103	uncharacterized protein	747	0.206196	-2.27791	6.52046647782e-267	1.14435277065e-265	yes	down	XP_011126654.1	hypothetical protein AOL_s00188g103 [Orbilia oligospora ATCC 24927]	GO:0003824	molecular_function	catalytic activity	K01598	PPCDC, coaC	map00770;;map01240	Pantothenate and CoA biosynthesis;;Biosynthesis of cofactors	COG0452	H:Coenzyme transport and metabolism	PF02441.22	Flavoprotein	Flavoprotein	sp|P94063|HAL3B_ARATH	Probable phosphopantothenoylcysteine decarboxylase OS=Arabidopsis thaliana OX=3702 GN=HAL3B PE=2 SV=2	22897542
gene-AOL_s00083g490	AOL_s00083g490	uncharacterized protein	717	0.206363	-2.27675	0	0	yes	down	XP_011123971.1	hypothetical protein AOL_s00083g490 [Orbilia oligospora ATCC 24927]	GO:0005634;;GO:0008270;;GO:0000981	cellular_component;;molecular_function;;molecular_function	nucleus;;zinc ion binding;;RNA polymerase II transcription factor activity, sequence-specific DNA binding					ENOG41121SE	S:Function unknown	PF00172.21	Zn_clus	Fungal Zn(2)-Cys(6) binuclear cluster domain	sp|O93870|FCR1_CANAX	Fluconazole resistance protein 1 OS=Candida albicans OX=5476 GN=FCR1 PE=4 SV=1	22894902
gene-AOL_s00078g531	AOL_s00078g531	uncharacterized protein	717	0.206483	-2.27591	1.30254130176e-20	4.39696717979e-20	yes	down	XP_011122096.1	hypothetical protein AOL_s00078g531 [Orbilia oligospora ATCC 24927]	GO:0046872	molecular_function	metal ion binding												22893031
gene-AOL_s00210g348	AOL_s00210g348	uncharacterized protein	879	0.206512	-2.2757	0.000125758062219	0.000235684082676	yes	down	XP_011127451.1	hypothetical protein AOL_s00210g348 [Orbilia oligospora ATCC 24927]								ENOG410YCJT	S:Function unknown	PF01636.26;;PF01633.23;;PF03109.19	APH;;Choline_kinase;;ABC1	Phosphotransferase enzyme family;;Choline/ethanolamine kinase;;ABC1 atypical kinase-like domain			22898365
gene-AOL_s00004g312	AOL_s00004g312	uncharacterized protein	1077	0.207055	-2.27191	1.7865344035e-46	9.49350813405e-46	yes	down	XP_011117264.1	hypothetical protein AOL_s00004g312 [Orbilia oligospora ATCC 24927]															22888175
gene-AOL_s00054g468	AOL_s00054g468	uncharacterized protein	1812	0.207073	-2.27179	0	0	yes	down	XP_011120086.1	hypothetical protein AOL_s00054g468 [Orbilia oligospora ATCC 24927]								ENOG4111WP1	S:Function unknown						22891013
gene-AOL_s00083g444	AOL_s00083g444	uncharacterized protein	459	0.207075	-2.27177	0	0	yes	down	XP_011123925.1	hypothetical protein AOL_s00083g444 [Orbilia oligospora ATCC 24927]	GO:0005576	cellular_component	extracellular region					ENOG4111YGH;;ENOG4110X3V	S:Function unknown;;S:Function unknown	PF07249.15	Cerato-platanin	Cerato-platanin	sp|D4ALV6|AL15_ARTBC	Allergen Asp f 15 homolog OS=Arthroderma benhamiae (strain ATCC MYA-4681 / CBS 112371) OX=663331 GN=ARB_05304 PE=1 SV=1	22894851
gene-AOL_s00188g47	AOL_s00188g47	uncharacterized protein	2295	0.207319	-2.27008	0	0	yes	down	XP_011126598.1	hypothetical protein AOL_s00188g47 [Orbilia oligospora ATCC 24927]	GO:0016021	cellular_component	integral component of membrane					ENOG4111K6X	S:Function unknown						22897840
gene-AOL_s00215g604	AOL_s00215g604	uncharacterized protein	1005	0.207403	-2.26949	0	0	yes	down	XP_011128108.1	hypothetical protein AOL_s00215g604 [Orbilia oligospora ATCC 24927]				K13102	KIN			ENOG410XRJ7	S:Function unknown	PF10357.12;;PF12874.10	Kin17_mid;;zf-met	Domain of Kin17 curved DNA-binding protein;;Zinc-finger of C2H2 type	sp|Q9Y7X9|KIN17_SCHPO	KIN17-like protein OS=Schizosaccharomyces pombe (strain 972 / ATCC 24843) OX=284812 GN=SPBC365.09c PE=3 SV=1	22899051
gene-AOL_s00075g75	AOL_s00075g75	uncharacterized protein	552	0.207873	-2.26622	1.56200744198e-07	3.43530345841e-07	yes	down	XP_011120688.1	hypothetical protein AOL_s00075g75 [Orbilia oligospora ATCC 24927]	GO:0003700;;GO:0043565;;GO:0005634;;GO:0045944;;GO:0045892	molecular_function;;molecular_function;;cellular_component;;biological_process;;biological_process	transcription factor activity, sequence-specific DNA binding;;sequence-specific DNA binding;;nucleus;;positive regulation of transcription from RNA polymerase II promoter;;negative regulation of transcription, DNA-templated												22891815
gene-AOL_s00097g499	AOL_s00097g499	uncharacterized protein	969	0.20796	-2.26562	0	0	yes	down	XP_011124634.1	hypothetical protein AOL_s00097g499 [Orbilia oligospora ATCC 24927]	GO:0016887;;GO:0005524	molecular_function;;molecular_function	ATPase activity;;ATP binding	K13993	HSP20	map04141	Protein processing in endoplasmic reticulum			PF00011.24	HSP20	Hsp20/alpha crystallin family	sp|A0A1L9WLD5|AACUJ_ASPA1	SHSP domain-containing protein AacuJ OS=Aspergillus aculeatus (strain ATCC 16872 / CBS 172.66 / WB 5094) OX=690307 GN=AacuJ PE=1 SV=1	22895564
gene-AOL_s00215g248	AOL_s00215g248	uncharacterized protein	1359	0.207982	-2.26547	0	0	yes	down	XP_011127752.1	hypothetical protein AOL_s00215g248 [Orbilia oligospora ATCC 24927]								ENOG410XXW5	S:Function unknown	PF00397.29	WW	WW domain	sp|Q4P9K4|SEC24_USTMA	Protein transport protein SEC24 OS=Ustilago maydis (strain 521 / FGSC 9021) OX=237631 GN=SEC24 PE=3 SV=1	22898655
gene-AOL_s00043g754	AOL_s00043g754	uncharacterized protein	1038	0.20822	-2.26382	0	0	yes	down	XP_011119542.1	hypothetical protein AOL_s00043g754 [Orbilia oligospora ATCC 24927]															22890501
gene-AOL_s00007g65	AOL_s00007g65	uncharacterized protein	2367	0.208588	-2.26127	1.69604295056e-35	7.63947243183e-35	yes	down	XP_011118268.1	hypothetical protein AOL_s00007g65 [Orbilia oligospora ATCC 24927]															22889732
gene-AOL_s00079g261	AOL_s00079g261	uncharacterized protein	1674	0.20885	-2.25946	3.9260748004e-05	7.61207371701e-05	yes	down	XP_011122438.1	hypothetical protein AOL_s00079g261 [Orbilia oligospora ATCC 24927]															22893343
gene-AOL_s00188g210	AOL_s00188g210	uncharacterized protein	1122	0.20896	-2.2587	3.81521424904e-172	4.76107889936e-171	yes	down	XP_011126760.1	hypothetical protein AOL_s00188g210 [Orbilia oligospora ATCC 24927]	GO:0004674;;GO:0006468;;GO:0005524;;GO:0004672	molecular_function;;biological_process;;molecular_function;;molecular_function	protein serine/threonine kinase activity;;protein phosphorylation;;ATP binding;;protein kinase activity	K08856	STK16			ENOG410YN06	T:Signal transduction mechanisms	PF00069.28;;PF07714.20	Pkinase;;PK_Tyr_Ser-Thr	Protein kinase domain;;Protein tyrosine and serine/threonine kinase	sp|Q12003|ENV7_YEAST	Serine/threonine-protein kinase ENV7 OS=Saccharomyces cerevisiae (strain ATCC 204508 / S288c) OX=559292 GN=ENV7 PE=1 SV=1	22897660
gene-AOL_s00054g207	AOL_s00054g207	uncharacterized protein	1233	0.209532	-2.25476	0	0	yes	down	XP_011119825.1	hypothetical protein AOL_s00054g207 [Orbilia oligospora ATCC 24927]	GO:0016021	cellular_component	integral component of membrane	K23678	PQLC2, SLC66A1, LAAT1			ENOG4111FM2	S:Function unknown	PF04193.17	PQ-loop	PQ loop repeat	sp|Q12010|YPQ1_YEAST	Probable vacuolar amino acid transporter YPQ1 OS=Saccharomyces cerevisiae (strain ATCC 204508 / S288c) OX=559292 GN=YPQ1 PE=1 SV=1	22890724
gene-AOL_s00078g76	AOL_s00078g76	uncharacterized protein	3582	0.209946	-2.25191	0	0	yes	down	XP_011121641.1	hypothetical protein AOL_s00078g76 [Orbilia oligospora ATCC 24927]	GO:0016021;;GO:0004100;;GO:0005886;;GO:0048315	cellular_component;;molecular_function;;cellular_component;;biological_process	integral component of membrane;;chitin synthase activity;;plasma membrane;;conidium formation	K00698	CHS1	map00520	Amino sugar and nucleotide sugar metabolism	COG1215	M:Cell wall/membrane/envelope biogenesis	PF03142.18;;PF13632.9;;PF13641.9;;PF13506.9	Chitin_synth_2;;Glyco_trans_2_3;;Glyco_tranf_2_3;;Glyco_transf_21	Chitin synthase;;Glycosyl transferase family group 2;;Glycosyltransferase like family 2;;Glycosyl transferase family 21	sp|P78611|CHSD_EMENI	Chitin synthase D OS=Emericella nidulans (strain FGSC A4 / ATCC 38163 / CBS 112.46 / NRRL 194 / M139) OX=227321 GN=chsD PE=1 SV=4	22893137
gene-AOL_s00054g870	AOL_s00054g870	uncharacterized protein	1206	0.210306	-2.24944	0	0	yes	down	KAF3282831.1	hypothetical protein TWF970_001566 [Orbilia oligospora]								ENOG410YBPM	S:Function unknown						22891460
gene-AOL_s00075g198	AOL_s00075g198	uncharacterized protein	1065	0.210353	-2.24912	0	0	yes	down	XP_011120811.1	hypothetical protein AOL_s00075g198 [Orbilia oligospora ATCC 24927]	GO:0005737	cellular_component	cytoplasm	K12562	AMPH	map04144	Endocytosis	ENOG410XRQB;;ENOG410ZBW1	S:Function unknown;;S:Function unknown	PF03114.21;;PF00018.31;;PF14604.9;;PF07653.20	BAR;;SH3_1;;SH3_9;;SH3_2	BAR domain;;SH3 domain;;Variant SH3 domain;;Variant SH3 domain	sp|Q59LF3|RV167_CANAL	Regulator of cytoskeleton and endocytosis RVS167 OS=Candida albicans (strain SC5314 / ATCC MYA-2876) OX=237561 GN=RVS167 PE=3 SV=2	22891708
gene-AOL_s00078g249	AOL_s00078g249	uncharacterized protein	1662	0.210393	-2.24884	0	0	yes	down	XP_011121814.1	hypothetical protein AOL_s00078g249 [Orbilia oligospora ATCC 24927]								ENOG410XQ22	S:Function unknown	PF08550.13	DUF1752	Fungal protein of unknown function (DUF1752	sp|Q9UTC4|YIDF_SCHPO	Uncharacterized protein C227.15 OS=Schizosaccharomyces pombe (strain 972 / ATCC 24843) OX=284812 GN=SPAC227.15 PE=4 SV=1	22892717
gene-AOL_s00079g56	AOL_s00079g56	uncharacterized protein	1059	0.211045	-2.24438	3.18337025144e-05	6.19841758606e-05	yes	down	XP_011122233.1	hypothetical protein AOL_s00079g56 [Orbilia oligospora ATCC 24927]															22893615
gene-AOL_s00169g36	AOL_s00169g36	uncharacterized protein	1440	0.211086	-2.2441	6.25090858012e-05	0.00011947420424	yes	down	XP_011125695.1	hypothetical protein AOL_s00169g36 [Orbilia oligospora ATCC 24927]															22896847
gene-AOL_s00097g311	AOL_s00097g311	uncharacterized protein	2085	0.211172	-2.24351	4.82029734516e-12	1.27332042883e-11	yes	down	XP_011124446.1	hypothetical protein AOL_s00097g311 [Orbilia oligospora ATCC 24927]	GO:0005975;;GO:0004553	biological_process;;molecular_function	carbohydrate metabolic process;;hydrolase activity, hydrolyzing O-glycosyl compounds					ENOG4111GNJ;;ENOG4111YS6	G:Carbohydrate transport and metabolism;;S:Function unknown	PF00722.24	Glyco_hydro_16	Glycosyl hydrolases family 16	sp|Q53317|XYND_RUMFL	Xylanase/beta-glucanase OS=Ruminococcus flavefaciens OX=1265 GN=xynD PE=3 SV=2	22895357
gene-AOL_s00079g400	AOL_s00079g400	uncharacterized protein	1422	0.211967	-2.23809	2.45616324189e-181	3.22217915295e-180	yes	down	XP_011122577.1	hypothetical protein AOL_s00079g400 [Orbilia oligospora ATCC 24927]															22893498
gene-AOL_s00007g459	AOL_s00007g459	uncharacterized protein	1518	0.211991	-2.23793	1.27095555118e-67	8.48516444631e-67	yes	down	XP_011118662.1	hypothetical protein AOL_s00007g459 [Orbilia oligospora ATCC 24927]	GO:0005975;;GO:0004553	biological_process;;molecular_function	carbohydrate metabolic process;;hydrolase activity, hydrolyzing O-glycosyl compounds					COG2273	G:Carbohydrate transport and metabolism				sp|P23903|E13B_NIACI	Glucan endo-1,3-beta-glucosidase A1 OS=Niallia circulans OX=1397 GN=glcA PE=1 SV=1	22889588
gene-AOL_s00080g72	AOL_s00080g72	uncharacterized protein	2916	0.212253	-2.23614	0	0	yes	down	XP_011122749.1	hypothetical protein AOL_s00080g72 [Orbilia oligospora ATCC 24927]	GO:0005634;;GO:0008270;;GO:0000981	cellular_component;;molecular_function;;molecular_function	nucleus;;zinc ion binding;;RNA polymerase II transcription factor activity, sequence-specific DNA binding					ENOG4111Y3Z	K:Transcription	PF00172.21	Zn_clus	Fungal Zn(2)-Cys(6) binuclear cluster domain	sp|A0A1U8QL22|PBCR_EMENI	Transcription factor pbcR OS=Emericella nidulans (strain FGSC A4 / ATCC 38163 / CBS 112.46 / NRRL 194 / M139) OX=227321 GN=pbcR PE=3 SV=1	22894077
gene-AOL_s00110g30	AOL_s00110g30	uncharacterized protein	336	0.212969	-2.23129	2.80967944762e-46	1.48852023235e-45	yes	down	XP_011125022.1	hypothetical protein AOL_s00110g30 [Orbilia oligospora ATCC 24927]	GO:0009353;;GO:0006103	cellular_component;;biological_process	mitochondrial oxoglutarate dehydrogenase complex;;2-oxoglutarate metabolic process	K17417	YMR31			ENOG410XX09;;ENOG4112A3I	S:Function unknown;;S:Function unknown	PF10937.11	S36_mt	Ribosomal protein S36, mitochondrial			22896201
gene-AOL_s00109g117	AOL_s00109g117	uncharacterized protein	1713	0.213206	-2.22968	0	0	yes	down	XP_011124900.1	hypothetical protein AOL_s00109g117 [Orbilia oligospora ATCC 24927]	GO:0004819;;GO:0005737;;GO:0006425;;GO:0005524	molecular_function;;cellular_component;;biological_process;;molecular_function	glutamine-tRNA ligase activity;;cytoplasm;;glutaminyl-tRNA aminoacylation;;ATP binding	K11982	RNF115_126			ENOG41121N2	O:Posttranslational modification, protein turnover, chaperones	PF13639.9;;PF13920.9;;PF17123.8;;PF13923.9;;PF12678.10;;PF14634.9;;PF00097.28;;PF13445.9;;PF14369.9;;PF12861.10;;PF14447.9	zf-RING_2;;zf-C3HC4_3;;zf-RING_11;;zf-C3HC4_2;;zf-rbx1;;zf-RING_5;;zf-C3HC4;;zf-RING_UBOX;;zinc_ribbon_9;;zf-ANAPC11;;Prok-RING_4	Ring finger domain;;Zinc finger, C3HC4 type (RING finger;;RING-like zinc finger;;Zinc finger, C3HC4 type (RING finger;;RING-H2 zinc finger domain;;zinc-RING finger domain;;Zinc finger, C3HC4 type (RING finger;;RING-type zinc-finger;;zinc-ribbon;;Anaphase-promoting complex subunit 11 RING-H2 finger;;Prokaryotic RING finger family 4	sp|Q9C1X4|YKW3_SCHPO	Uncharacterized RING finger protein P32A8.03c OS=Schizosaccharomyces pombe (strain 972 / ATCC 24843) OX=284812 GN=SPAP32A8.03c PE=4 SV=1	22895789
gene-AOL_s00215g10	AOL_s00215g10	uncharacterized protein	1494	0.213207	-2.22967	0	0	yes	down	XP_011127514.1	hypothetical protein AOL_s00215g10 [Orbilia oligospora ATCC 24927]	GO:0022625;;GO:0003735;;GO:0008270;;GO:0046872;;GO:0006412;;GO:0003723	cellular_component;;molecular_function;;molecular_function;;molecular_function;;biological_process;;molecular_function	cytosolic large ribosomal subunit;;structural constituent of ribosome;;zinc ion binding;;metal ion binding;;translation;;RNA binding					ENOG410ZXXI	O:Posttranslational modification, protein turnover, chaperones	PF00097.28;;PF13639.9;;PF14835.9;;PF13445.9;;PF13923.9	zf-C3HC4;;zf-RING_2;;zf-RING_6;;zf-RING_UBOX;;zf-C3HC4_2	Zinc finger, C3HC4 type (RING finger;;Ring finger domain;;zf-RING of BARD1-type protein;;RING-type zinc-finger;;Zinc finger, C3HC4 type (RING finger	sp|Q9BYV2|TRI54_HUMAN	Tripartite motif-containing protein 54 OS=Homo sapiens OX=9606 GN=TRIM54 PE=1 SV=3	22898491
gene-AOL_s00080g132	AOL_s00080g132	uncharacterized protein	1002	0.213331	-2.22883	5.35565882321e-38	2.51600892343e-37	yes	down	XP_011122809.1	hypothetical protein AOL_s00080g132 [Orbilia oligospora ATCC 24927]								ENOG4111Y8D	S:Function unknown	PF00249.34	Myb_DNA-binding	Myb-like DNA-binding domain			22893700
gene-AOL_s00006g240	AOL_s00006g240	uncharacterized protein	1377	0.213337	-2.2288	1.19654330743e-32	5.17417470602e-32	yes	down	XP_011117851.1	hypothetical protein AOL_s00006g240 [Orbilia oligospora ATCC 24927]								ENOG41107RD	S:Function unknown	PF10282.12	Lactonase	Lactonase, 7-bladed beta-propeller			22888754
gene-AOL_s00210g160	AOL_s00210g160	uncharacterized protein	1290	0.213348	-2.22872	0	0	yes	down	XP_011127264.1	hypothetical protein AOL_s00210g160 [Orbilia oligospora ATCC 24927]	GO:0003959;;GO:0050661;;GO:0010181	molecular_function;;molecular_function;;molecular_function	NADPH dehydrogenase activity;;NADP binding;;FMN binding					COG1902	C:Energy production and conversion	PF00724.23	Oxidored_FMN	NADH:flavin oxidoreductase / NADH oxidase family	sp|I1RV17|BUT77_GIBZE	NADH:flavin oxidoreductase FG08077 OS=Gibberella zeae (strain ATCC MYA-4620 / CBS 123657 / FGSC 9075 / NRRL 31084 / PH-1) OX=229533 GN=FG08077 PE=2 SV=1	22898158
gene-AOL_s00215g814	AOL_s00215g814	uncharacterized protein	1563	0.21335	-2.22871	0	0	yes	down	XP_011128318.1	hypothetical protein AOL_s00215g814 [Orbilia oligospora ATCC 24927]															22899284
gene-AOL_s00169g258	AOL_s00169g258	uncharacterized protein	633	0.213741	-2.22606	9.57525907822e-226	1.49765043258e-224	yes	down	XP_011125917.1	hypothetical protein AOL_s00169g258 [Orbilia oligospora ATCC 24927]	GO:0016021	cellular_component	integral component of membrane							PF20238.1	DUF6595	Family of unknown function (DUF6595	sp|Q4WCX9|YA280_ASPFU	Uncharacterized protein AFUA_6G02800 OS=Neosartorya fumigata (strain ATCC MYA-4609 / Af293 / CBS 101355 / FGSC A1100) OX=330879 GN=AFUA_6G02800 PE=1 SV=1	22896821
gene-AOL_s00169g259	AOL_s00169g259	uncharacterized protein	915	0.213916	-2.22488	0	0	yes	down	XP_011125918.1	hypothetical protein AOL_s00169g259 [Orbilia oligospora ATCC 24927]	GO:0016021	cellular_component	integral component of membrane							PF20238.1	DUF6595	Family of unknown function (DUF6595			22896822
gene-AOL_s00215g642	AOL_s00215g642	uncharacterized protein	1455	0.214085	-2.22375	5.47375982934e-218	8.26577113798e-217	yes	down	XP_011128146.1	hypothetical protein AOL_s00215g642 [Orbilia oligospora ATCC 24927]	GO:0016579;;GO:0004843	biological_process;;molecular_function	protein deubiquitination;;thiol-dependent ubiquitin-specific protease activity					ENOG410XQMB	O:Posttranslational modification, protein turnover, chaperones	PF00443.32;;PF13423.9	UCH;;UCH_1	Ubiquitin carboxyl-terminal hydrolase;;Ubiquitin carboxyl-terminal hydrolase			22899093
gene-AOL_s00097g247	AOL_s00097g247	uncharacterized protein	1017	0.214108	-2.22359	0	0	yes	down	XP_011124382.1	hypothetical protein AOL_s00097g247 [Orbilia oligospora ATCC 24927]	GO:0005737;;GO:0016021;;GO:0030001;;GO:0007034	cellular_component;;cellular_component;;biological_process;;biological_process	cytoplasm;;integral component of membrane;;metal ion transport;;vacuolar transport					ENOG4111M6U	U:Intracellular trafficking, secretion, and vesicular transport	PF10176.12	DUF2370	Protein of unknown function (DUF2370	sp|Q9P3T9|BSD2_SCHPO	Probable metal homeostasis protein bsd1 OS=Schizosaccharomyces pombe (strain 972 / ATCC 24843) OX=284812 GN=bsd1 PE=3 SV=1	22895285
gene-AOL_s00081g54	AOL_s00081g54	uncharacterized protein	1026	0.21453	-2.22075	4.47456502962e-91	3.63471826516e-90	yes	down	XP_011123175.1	hypothetical protein AOL_s00081g54 [Orbilia oligospora ATCC 24927]															22894419
gene-AOL_s00097g12	AOL_s00097g12	uncharacterized protein	969	0.21459	-2.22034	4.6429481093e-261	8.01443098801e-260	yes	down	XP_011124147.1	hypothetical protein AOL_s00097g12 [Orbilia oligospora ATCC 24927]	GO:0005975;;GO:0030246;;GO:0004553	biological_process;;molecular_function;;molecular_function	carbohydrate metabolic process;;carbohydrate binding;;hydrolase activity, hydrolyzing O-glycosyl compounds					COG2273	G:Carbohydrate transport and metabolism	PF00722.24;;PF03935.18	Glyco_hydro_16;;SKN1_KRE6_Sbg1	Glycosyl hydrolases family 16;;Beta-glucan synthesis-associated protein SKN1/KRE6/Sbg1	sp|P23903|E13B_NIACI	Glucan endo-1,3-beta-glucosidase A1 OS=Niallia circulans OX=1397 GN=glcA PE=1 SV=1	22895144
gene-AOL_s00054g989	AOL_s00054g989	uncharacterized protein	1290	0.214781	-2.21906	1.15152661825e-06	2.42092785628e-06	yes	down	XP_011120607.1	hypothetical protein AOL_s00054g989 [Orbilia oligospora ATCC 24927]															22891591
gene-AOL_s00004g141	AOL_s00004g141	uncharacterized protein	1677	0.215174	-2.21642	3.98185565573e-40	1.92401358687e-39	yes	down	XP_011117093.1	hypothetical protein AOL_s00004g141 [Orbilia oligospora ATCC 24927]										PF00651.34;;PF14662.9;;PF04977.18	BTB;;KASH_CCD;;DivIC	BTB/POZ domain;;Coiled-coil region of CCDC155 or KASH;;Septum formation initiator			22887985
gene-AOL_s00215g273	AOL_s00215g273	uncharacterized protein	1452	0.216287	-2.20898	1.72886855925e-43	8.79092806652e-43	yes	down	XP_011127777.1	hypothetical protein AOL_s00215g273 [Orbilia oligospora ATCC 24927]	GO:0008374;;GO:0016021;;GO:0006629	molecular_function;;cellular_component;;biological_process	O-acyltransferase activity;;integral component of membrane;;lipid metabolic process							PF13813.9	MBOAT_2	Membrane bound O-acyl transferase family	sp|G3Y421|YANI_ASPNA	O-Mevalon transferase yanI OS=Aspergillus niger (strain ATCC 1015 / CBS 113.46 / FGSC A1144 / LSHB Ac4 / NCTC 3858a / NRRL 328 / USDA 3528.7) OX=380704 GN=yanI PE=1 SV=1	22898683
gene-AOL_s00078g335	AOL_s00078g335	uncharacterized protein	879	0.216653	-2.20654	0.000225699830495	0.000415055146494	yes	down	XP_011121900.1	hypothetical protein AOL_s00078g335 [Orbilia oligospora ATCC 24927]	GO:0008237	molecular_function	metallopeptidase activity					ENOG410XPH7	S:Function unknown	PF05572.16;;PF13688.9;;PF00413.27;;PF13583.9	Peptidase_M43;;Reprolysin_5;;Peptidase_M10;;Reprolysin_4	Pregnancy-associated plasma protein-A;;Metallo-peptidase family M12;;Matrixin;;Metallo-peptidase family M12B Reprolysin-like	sp|C5P3X6|MEP1_COCP7	Extracellular metalloprotease 1 OS=Coccidioides posadasii (strain C735) OX=222929 GN=MEP1 PE=1 SV=1	22892813
gene-AOL_s00080g366	AOL_s00080g366	uncharacterized protein	2481	0.217184	-2.20301	0	0	yes	down	XP_011123043.1	hypothetical protein AOL_s00080g366 [Orbilia oligospora ATCC 24927]	GO:0016021;;GO:0005774	cellular_component;;cellular_component	integral component of membrane;;vacuolar membrane					COG5036	P:Inorganic ion transport and metabolism	PF09359.13;;PF03105.22;;PF02656.18	VTC;;SPX;;DUF202	VTC domain;;SPX domain;;Domain of unknown function (DUF202	sp|P78810|VTC4_SCHPO	Vacuolar transporter chaperone 4 OS=Schizosaccharomyces pombe (strain 972 / ATCC 24843) OX=284812 GN=vtc4 PE=1 SV=2	22893959
gene-AOL_s00076g519	AOL_s00076g519	uncharacterized protein	798	0.217362	-2.20183	8.45665312253e-70	5.75941431025e-69	yes	down	XP_011121373.1	hypothetical protein AOL_s00076g519 [Orbilia oligospora ATCC 24927]	GO:0003824	molecular_function	catalytic activity					COG2513	G:Carbohydrate transport and metabolism	PF13714.9	PEP_mutase	Phosphoenolpyruvate phosphomutase	sp|Q8NSH8|PRPB1_CORGL	Probable 2-methylisocitrate lyase 1 OS=Corynebacterium glutamicum (strain ATCC 13032 / DSM 20300 / BCRC 11384 / JCM 1318 / LMG 3730 / NCIMB 10025) OX=196627 GN=prpB1 PE=3 SV=1	22892306
gene-AOL_s00109g67	AOL_s00109g67	uncharacterized protein	1422	0.217463	-2.20116	5.8954796776e-08	1.32490490827e-07	yes	down	XP_011124850.1	hypothetical protein AOL_s00109g67 [Orbilia oligospora ATCC 24927]	GO:0046872	molecular_function	metal ion binding							PF01753.21	zf-MYND	MYND finger			22895942
gene-AOL_s00006g287	AOL_s00006g287	uncharacterized protein	2589	0.217481	-2.20104	0	0	yes	down	XP_011117898.1	hypothetical protein AOL_s00006g287 [Orbilia oligospora ATCC 24927]	GO:0030004;;GO:0015385;;GO:0016021;;GO:0005886	biological_process;;molecular_function;;cellular_component;;cellular_component	cellular monovalent inorganic cation homeostasis;;sodium:proton antiporter activity;;integral component of membrane;;plasma membrane	K24160	NHA1, SOD2			COG0025	P:Inorganic ion transport and metabolism	PF00999.24;;PF08619.13	Na_H_Exchanger;;Nha1_C	Sodium/hydrogen exchanger family;;Alkali metal cation/H+ antiporter Nha1 C terminus	sp|O14123|NAH2_SCHPO	Probable Na(+)/H(+) antiporter C3A11.09 OS=Schizosaccharomyces pombe (strain 972 / ATCC 24843) OX=284812 GN=sod22 PE=1 SV=1	22888805
gene-AOL_s00007g185	AOL_s00007g185	uncharacterized protein	1158	0.217499	-2.20092	0	0	yes	down	XP_011118388.1	hypothetical protein AOL_s00007g185 [Orbilia oligospora ATCC 24927]															22889284
gene-AOL_s00078g173	AOL_s00078g173	uncharacterized protein	3777	0.218119	-2.19681	1.2607730735e-18	4.0365507646e-18	yes	down	XP_011121738.1	hypothetical protein AOL_s00078g173 [Orbilia oligospora ATCC 24927]	GO:0003824;;GO:0009116	molecular_function;;biological_process	catalytic activity;;nucleoside metabolic process					COG0666	S:Function unknown	PF12796.10;;PF13637.9;;PF00023.33;;PF13857.9;;PF05729.15;;PF01048.23;;PF01637.21;;PF13191.9	Ank_2;;Ank_4;;Ank;;Ank_5;;NACHT;;PNP_UDP_1;;ATPase_2;;AAA_16	Ankyrin repeats (3 copies;;Ankyrin repeats (many copies;;Ankyrin repeat;;Ankyrin repeats (many copies;;NACHT domain;;Phosphorylase superfamily;;ATPase domain predominantly from Archaea;;AAA ATPase domain	sp|Q00808|HETE1_PODAS	Vegetative incompatibility protein HET-E-1 OS=Podospora anserina OX=2587412 GN=HET-E1 PE=4 SV=1	22892633
gene-AOL_s00210g120	AOL_s00210g120	uncharacterized protein	1827	0.218206	-2.19624	0	0	yes	down	XP_011127224.1	hypothetical protein AOL_s00210g120 [Orbilia oligospora ATCC 24927]								ENOG4110G4V	K:Transcription						22898114
gene-AOL_s00215g293	AOL_s00215g293	uncharacterized protein	1071	0.218247	-2.19596	8.59468546691e-60	5.27801193536e-59	yes	down	XP_011127797.1	hypothetical protein AOL_s00215g293 [Orbilia oligospora ATCC 24927]															22898705
gene-AOL_s00004g345	AOL_s00004g345	uncharacterized protein	1785	0.218312	-2.19554	0	0	yes	down	XP_011117297.1	hypothetical protein AOL_s00004g345 [Orbilia oligospora ATCC 24927]				K20062	ART4_5_7			ENOG41102NY	S:Function unknown	PF02752.25;;PF00339.32	Arrestin_C;;Arrestin_N	Arrestin (or S-antigen), C-terminal domain;;Arrestin (or S-antigen), N-terminal domain	sp|B8N4G0|CRED_ASPFN	Probable HECT-type ubiquitin ligase-interacting protein creD OS=Aspergillus flavus (strain ATCC 200026 / FGSC A1120 / IAM 13836 / NRRL 3357 / JCM 12722 / SRRC 167) OX=332952 GN=creD PE=3 SV=1	22888211
gene-AOL_s00004g648	AOL_s00004g648	uncharacterized protein	1224	0.218363	-2.1952	1.1110141775e-111	1.04856958568e-110	yes	down	XP_011117599.1	hypothetical protein AOL_s00004g648 [Orbilia oligospora ATCC 24927]	GO:0005634;;GO:0008270;;GO:0000981	cellular_component;;molecular_function;;molecular_function	nucleus;;zinc ion binding;;RNA polymerase II transcription factor activity, sequence-specific DNA binding					ENOG41127PJ;;ENOG410Z0FT	S:Function unknown;;S:Function unknown	PF00172.21	Zn_clus	Fungal Zn(2)-Cys(6) binuclear cluster domain			22888546
gene-AOL_s00215g213	AOL_s00215g213	uncharacterized protein	1038	0.218433	-2.19474	0	0	yes	down	XP_011127717.1	hypothetical protein AOL_s00215g213 [Orbilia oligospora ATCC 24927]								ENOG4111W00	S:Function unknown	PF08325.13;;PF01863.20	WLM;;YgjP-like	WLM domain;;YgjP-like, metallopeptidase domain	sp|O94580|WSS2_SCHPO	DNA-dependent metalloprotease WSS1 homolog 2 OS=Schizosaccharomyces pombe (strain 972 / ATCC 24843) OX=284812 GN=wss2 PE=1 SV=1	22898617
gene-AOL_s00075g201	AOL_s00075g201	uncharacterized protein	549	0.218613	-2.19355	0	0	yes	down	XP_011120814.1	hypothetical protein AOL_s00075g201 [Orbilia oligospora ATCC 24927]	GO:0034599;;GO:0004602;;GO:0140824	biological_process;;molecular_function;;deleted	cellular response to oxidative stress;;glutathione peroxidase activity;;old GO	K23856	GPX					PF00255.22;;PF00578.24;;PF08534.13	GSHPx;;AhpC-TSA;;Redoxin	Glutathione peroxidase;;AhpC/TSA family;;Redoxin	sp|P38143|GPX2_YEAST	Glutathione peroxidase-like peroxiredoxin 2 OS=Saccharomyces cerevisiae (strain ATCC 204508 / S288c) OX=559292 GN=GPX2 PE=1 SV=1	22891713
gene-AOL_s00004g583	AOL_s00004g583	uncharacterized protein	3468	0.218628	-2.19345	0	0	yes	down	XP_011117534.1	hypothetical protein AOL_s00004g583 [Orbilia oligospora ATCC 24927]															22888474
gene-AOL_s00188g218	AOL_s00188g218	uncharacterized protein	2175	0.219118	-2.19022	0	0	yes	down	XP_011126768.1	hypothetical protein AOL_s00188g218 [Orbilia oligospora ATCC 24927]	GO:0016757	molecular_function	transferase activity, transferring glycosyl groups												22897668
gene-AOL_s00054g865	AOL_s00054g865	uncharacterized protein	2826	0.219374	-2.18854	0	0	yes	down	XP_011120483.1	hypothetical protein AOL_s00054g865 [Orbilia oligospora ATCC 24927]	GO:0016021;;GO:0055085	cellular_component;;biological_process	integral component of membrane;;transmembrane transport	K13754	SLC24A6, NCKX6			COG0530	P:Inorganic ion transport and metabolism	PF01699.27	Na_Ca_ex	Sodium/calcium exchanger protein	sp|P87122|YDL6_SCHPO	Putative cation exchanger C3A12.06c OS=Schizosaccharomyces pombe (strain 972 / ATCC 24843) OX=284812 GN=SPAC3A12.06c PE=3 SV=1	22891454
gene-AOL_s00006g255	AOL_s00006g255	uncharacterized protein	2331	0.219657	-2.18668	0	0	yes	down	XP_011117866.1	hypothetical protein AOL_s00006g255 [Orbilia oligospora ATCC 24927]	GO:0016021	cellular_component	integral component of membrane					ENOG410XTVY	S:Function unknown	PF13349.9	DUF4097	Putative adhesin			22888770
gene-AOL_s00080g194	AOL_s00080g194	uncharacterized protein	861	0.219677	-2.18654	0.00106971188355	0.0018627221201	yes	down	XP_011122871.1	hypothetical protein AOL_s00080g194 [Orbilia oligospora ATCC 24927]															22893768
gene-AOL_s00188g105	AOL_s00188g105	uncharacterized protein	1410	0.219856	-2.18537	7.71992732127e-232	1.23131667533e-230	yes	down	XP_011126656.1	hypothetical protein AOL_s00188g105 [Orbilia oligospora ATCC 24927]								ENOG4110YKX	S:Function unknown						22897544
gene-AOL_s00109g19	AOL_s00109g19	uncharacterized protein	1071	0.22015	-2.18344	1.47291371553e-104	1.34069639588e-103	yes	down	XP_011124802.1	hypothetical protein AOL_s00109g19 [Orbilia oligospora ATCC 24927]	GO:0031683;;GO:0005834;;GO:0003924;;GO:0019001;;GO:0001664;;GO:0007186;;GO:0005525	molecular_function;;cellular_component;;molecular_function;;molecular_function;;molecular_function;;biological_process;;molecular_function	G-protein beta/gamma-subunit complex binding;;heterotrimeric G-protein complex;;GTPase activity;;guanyl nucleotide binding;;G-protein coupled receptor binding;;G-protein coupled receptor signaling pathway;;GTP binding	K04630	GNAI	map04113	Meiosis - yeast	ENOG410XNVQ	S:Function unknown	PF00503.23;;PF00025.24	G-alpha;;Arf	G-protein alpha subunit;;ADP-ribosylation factor family	sp|Q9HFW7|GPA3_NEUCR	Guanine nucleotide-binding protein alpha-3 subunit OS=Neurospora crassa (strain ATCC 24698 / 74-OR23-1A / CBS 708.71 / DSM 1257 / FGSC 987) OX=367110 GN=gna-3 PE=3 SV=1	22895869
gene-AOL_s00006g153	AOL_s00006g153	uncharacterized protein	2046	0.220151	-2.18343	4.29496185451e-111	4.02820595738e-110	yes	down	XP_011117764.1	hypothetical protein AOL_s00006g153 [Orbilia oligospora ATCC 24927]								ENOG4111YFN	S:Function unknown						22888657
gene-AOL_s00097g444	AOL_s00097g444	uncharacterized protein	1263	0.220816	-2.17909	2.17359597879e-06	4.50649739182e-06	yes	down	XP_011124579.1	hypothetical protein AOL_s00097g444 [Orbilia oligospora ATCC 24927]										PF12937.10	F-box-like	F-box-like			22895504
gene-AOL_s00075g87	AOL_s00075g87	uncharacterized protein	2103	0.221231	-2.17638	0	0	yes	down	XP_011120700.1	hypothetical protein AOL_s00075g87 [Orbilia oligospora ATCC 24927]															22891828
gene-AOL_s00004g585	AOL_s00004g585	uncharacterized protein	1716	0.221251	-2.17624	0	0	yes	down	XP_011117536.1	hypothetical protein AOL_s00004g585 [Orbilia oligospora ATCC 24927]	GO:0016117;;GO:0016021;;GO:0016491	biological_process;;cellular_component;;molecular_function	carotenoid biosynthetic process;;integral component of membrane;;oxidoreductase activity	K15745	AL1	map00906	Carotenoid biosynthesis	COG1233	Q:Secondary metabolites biosynthesis, transport and catabolism	PF01593.27;;PF13450.9;;PF01266.27;;PF07992.17;;PF00890.27;;PF12831.10;;PF03486.17;;PF01134.25;;PF00070.30;;PF05834.15	Amino_oxidase;;NAD_binding_8;;DAO;;Pyr_redox_2;;FAD_binding_2;;FAD_oxidored;;HI0933_like;;GIDA;;Pyr_redox;;Lycopene_cycl	Flavin containing amine oxidoreductase;;NAD(P)-binding Rossmann-like domain;;FAD dependent oxidoreductase;;Pyridine nucleotide-disulphide oxidoreductase;;FAD binding domain;;FAD dependent oxidoreductase;;HI0933-like protein;;Glucose inhibited division protein A;;Pyridine nucleotide-disulphide oxidoreductase;;Lycopene cyclase protein	sp|P48537|CRTI_CERNC	Phytoene desaturase OS=Cercospora nicotianae OX=29003 GN=PDH1 PE=3 SV=1	22888476
gene-AOL_s00110g114	AOL_s00110g114	uncharacterized protein	1914	0.221342	-2.17565	5.58595488753e-149	6.40705973165e-148	yes	down	XP_011125106.1	hypothetical protein AOL_s00110g114 [Orbilia oligospora ATCC 24927]				K03457;K10731	TC.NCS1;SLD3			ENOG4111HRQ	S:Function unknown						22895995
gene-AOL_s00083g164	AOL_s00083g164	uncharacterized protein	978	0.221352	-2.17558	0	0	yes	down	XP_011123645.1	hypothetical protein AOL_s00083g164 [Orbilia oligospora ATCC 24927]	GO:0034501;;GO:1905183;;GO:0007059;;GO:0000723;;GO:0006986;;GO:0005730;;GO:0005816;;GO:0000164;;GO:0098789;;GO:0046872;;GO:0031297;;GO:1901901;;GO:0017018;;GO:0032174;;GO:1903501;;GO:2000370;;GO:0006873;;GO:0034221;;GO:0008360;;GO:0009408;;GO:0070873;;GO:0000776;;GO:0005847;;GO:0000077;;GO:0000076;;GO:0007116;;GO:0001400;;GO:0000131;;GO:0061587;;GO:0030437;;GO:0007094;;GO:0006378	biological_process;;biological_process;;biological_process;;biological_process;;biological_process;;cellular_component;;cellular_component;;cellular_component;;biological_process;;molecular_function;;biological_process;;biological_process;;molecular_function;;cellular_component;;biological_process;;biological_process;;biological_process;;biological_process;;biological_process;;biological_process;…	protein localization to kinetochore;;negative regulation of protein serine/threonine phosphatase activity;;chromosome segregation;;telomere maintenance;;response to unfolded protein;;nucleolus;;spindle pole body;;protein phosphatase type 1 complex;;pre-mRNA cleavage required for polyadenylation;;metal ion binding;;replication fork processing;;regulation of protein localization to cell division si…	K06269	PPP1C	map04113;;map03015	Meiosis - yeast;;mRNA surveillance pathway	ENOG410XPVF	T:Signal transduction mechanisms	PF00149.31;;PF16891.8	Metallophos;;STPPase_N	Calcineurin-like phosphoesterase;;Serine-threonine protein phosphatase N-terminal domain	sp|P20654|PP1_EMENI	Serine/threonine-protein phosphatase PP1 OS=Emericella nidulans (strain FGSC A4 / ATCC 38163 / CBS 112.46 / NRRL 194 / M139) OX=227321 GN=bimG PE=2 SV=1	22894540
gene-AOL_s00054g887	AOL_s00054g887	uncharacterized protein	4017	0.221569	-2.17417	0	0	yes	down	XP_011120505.1	hypothetical protein AOL_s00054g887 [Orbilia oligospora ATCC 24927]	GO:0006325;;GO:0042800;;GO:0048188;;GO:0003723;;GO:0003676;;GO:0051568;;GO:0005694	biological_process;;molecular_function;;cellular_component;;molecular_function;;molecular_function;;biological_process;;cellular_component	chromatin organization;;histone methyltransferase activity (H3-K4 specific;;Set1C/COMPASS complex;;RNA binding;;nucleic acid binding;;histone H3-K4 methylation;;chromosome	K11422	SETD1, SET1	map00310	Lysine degradation	COG2940	S:Function unknown	PF11764.11;;PF11767.11;;PF00856.31;;PF00076.25	N-SET;;SET_assoc;;SET;;RRM_1	COMPASS (Complex proteins associated with Set1p) component N;;Histone lysine methyltransferase SET associated;;SET domain;;RNA recognition motif. (a.k.a. RRM, RBD, or RNP domain	sp|Q1DR06|SET1_COCIM	Histone-lysine N-methyltransferase, H3 lysine-4 specific OS=Coccidioides immitis (strain RS) OX=246410 GN=SET1 PE=3 SV=1	22891478
gene-AOL_s00109g197	AOL_s00109g197	uncharacterized protein	228	0.221674	-2.17349	0.00485888957476	0.00790727959173	yes	down	XP_011124980.1	hypothetical protein AOL_s00109g197 [Orbilia oligospora ATCC 24927]															22895877
gene-AOL_s00097g495	AOL_s00097g495	uncharacterized protein	2628	0.221728	-2.17314	0	0	yes	down	XP_011124630.1	hypothetical protein AOL_s00097g495 [Orbilia oligospora ATCC 24927]															22895560
gene-AOL_s00080g221	AOL_s00080g221	uncharacterized protein	3264	0.22183	-2.17247	0	0	yes	down	XP_011122898.1	hypothetical protein AOL_s00080g221 [Orbilia oligospora ATCC 24927]															22893799
gene-AOL_s00054g813	AOL_s00054g813	uncharacterized protein	489	0.222006	-2.17133	0	0	yes	down	XP_011120431.1	hypothetical protein AOL_s00054g813 [Orbilia oligospora ATCC 24927]								ENOG411261V	S:Function unknown	PF12223.11	DUF3602	Protein of unknown function (DUF3602			22891397
gene-AOL_s00076g287	AOL_s00076g287	uncharacterized protein	1062	0.222409	-2.16871	6.27581683157e-237	1.01330304073e-235	yes	down	XP_011121142.1	hypothetical protein AOL_s00076g287 [Orbilia oligospora ATCC 24927]															22892050
gene-AOL_s00081g77	AOL_s00081g77	uncharacterized protein	510	0.222537	-2.16788	3.60929899789e-29	1.45802898318e-28	yes	down	XP_011123198.1	hypothetical protein AOL_s00081g77 [Orbilia oligospora ATCC 24927]	GO:0006479;;GO:0016740;;GO:0005694	biological_process;;molecular_function;;cellular_component	protein methylation;;transferase activity;;chromosome					ENOG4111T7E	S:Function unknown	PF00856.31	SET	SET domain	sp|B8NHE3|FLVH_ASPFN	Methyltransferase flvH OS=Aspergillus flavus (strain ATCC 200026 / FGSC A1120 / IAM 13836 / NRRL 3357 / JCM 12722 / SRRC 167) OX=332952 GN=flvH PE=1 SV=1	22894444
gene-AOL_s00076g262	AOL_s00076g262	uncharacterized protein	2127	0.222942	-2.16526	0	0	yes	down	XP_011121117.1	hypothetical protein AOL_s00076g262 [Orbilia oligospora ATCC 24927]	GO:0016021	cellular_component	integral component of membrane	K13996	EPS1	map04141	Protein processing in endoplasmic reticulum	COG0526	O:Posttranslational modification, protein turnover, chaperones	PF00085.23;;PF13848.9	Thioredoxin;;Thioredoxin_6	Thioredoxin;;Thioredoxin-like domain	sp|P87178|YB1D_SCHPO	Uncharacterized protein C3D6.13c OS=Schizosaccharomyces pombe (strain 972 / ATCC 24843) OX=284812 GN=SPBC3D6.13c PE=1 SV=1	22892023
gene-AOL_s00170g94	AOL_s00170g94	uncharacterized protein	405	0.222953	-2.16519	2.46765851017e-104	2.24420069881e-103	yes	down	XP_011126025.1	hypothetical protein AOL_s00170g94 [Orbilia oligospora ATCC 24927]								ENOG410Y22G	S:Function unknown						22897024
gene-AOL_s00176g43	AOL_s00176g43	uncharacterized protein	1770	0.223032	-2.16468	1.49981746099e-12	4.03708239372e-12	yes	down	XP_011126481.1	hypothetical protein AOL_s00176g43 [Orbilia oligospora ATCC 24927]	GO:0016787	molecular_function	hydrolase activity							PF08386.13;;PF00561.23	Abhydrolase_4;;Abhydrolase_1	TAP-like protein;;alpha/beta hydrolase fold	sp|Q54410|TAP_STRLI	Tripeptidyl aminopeptidase OS=Streptomyces lividans OX=1916 GN=tap PE=1 SV=1	22897473
gene-AOL_s00081g13	AOL_s00081g13	uncharacterized protein	1998	0.223132	-2.16403	4.25057042113e-31	1.77374698091e-30	yes	down	XP_011123134.1	hypothetical protein AOL_s00081g13 [Orbilia oligospora ATCC 24927]	GO:0004252;;GO:0046872;;GO:0005615;;GO:0006508	molecular_function;;molecular_function;;cellular_component;;biological_process	serine-type endopeptidase activity;;metal ion binding;;extracellular space;;proteolysis	K01279	TPP1, CLN2					PF09286.14;;PF00082.25	Pro-kuma_activ;;Peptidase_S8	Pro-kumamolisin, activation domain;;Subtilase family	sp|Q70DX9|SED1_ASPFU	Tripeptidyl-peptidase sed1 OS=Neosartorya fumigata (strain ATCC MYA-4609 / Af293 / CBS 101355 / FGSC A1100) OX=330879 GN=sed1 PE=1 SV=1	22894141
gene-AOL_s00210g275	AOL_s00210g275	uncharacterized protein	1374	0.223231	-2.16339	1.07527926118e-13	3.0061416745e-13	yes	down	XP_011127379.1	hypothetical protein AOL_s00210g275 [Orbilia oligospora ATCC 24927]	GO:0044550;;GO:0016614;;GO:0071949	biological_process;;molecular_function;;molecular_function	secondary metabolite biosynthetic process;;oxidoreductase activity, acting on CH-OH group of donors;;FAD binding	K23272	P2OX			ENOG410YZWG;;COG2303	S:Function unknown;;E:Amino acid transport and metabolism	PF05199.16;;PF00732.22;;PF01494.22;;PF01266.27;;PF02558.19;;PF07992.17	GMC_oxred_C;;GMC_oxred_N;;FAD_binding_3;;DAO;;ApbA;;Pyr_redox_2	GMC oxidoreductase;;GMC oxidoreductase;;FAD binding domain;;FAD dependent oxidoreductase;;Ketopantoate reductase PanE/ApbA;;Pyridine nucleotide-disulphide oxidoreductase	sp|Q5B2E9|P2OX_EMENI	Pyranose 2-oxidase OS=Emericella nidulans (strain FGSC A4 / ATCC 38163 / CBS 112.46 / NRRL 194 / M139) OX=227321 GN=p2ox PE=3 SV=2	22898285
gene-AOL_s00083g361	AOL_s00083g361	uncharacterized protein	1206	0.223465	-2.16188	0	0	yes	down	XP_011123842.1	hypothetical protein AOL_s00083g361 [Orbilia oligospora ATCC 24927]	GO:0016740;;GO:0006541	molecular_function;;biological_process	transferase activity;;glutamine metabolic process					ENOG4111K0S	S:Function unknown	PF17124.8	ThiJ_like	ThiJ/PfpI family-like	sp|O13711|YDZ4_SCHPO	Uncharacterized protein C14C4.04 OS=Schizosaccharomyces pombe (strain 972 / ATCC 24843) OX=284812 GN=SPAC14C4.04 PE=4 SV=1	22894759
gene-AOL_s00078g369	AOL_s00078g369	uncharacterized protein	1398	0.223493	-2.1617	4.79399560231e-104	4.35610249751e-103	yes	down	XP_011121934.1	hypothetical protein AOL_s00078g369 [Orbilia oligospora ATCC 24927]								ENOG4111H3U	S:Function unknown						22892850
gene-AOL_s00097g76	AOL_s00097g76	uncharacterized protein	1362	0.223549	-2.16134	7.37589185141e-32	3.13273917363e-31	yes	down	XP_011124211.1	hypothetical protein AOL_s00097g76 [Orbilia oligospora ATCC 24927]	GO:0004609;;GO:0008654	molecular_function;;biological_process	phosphatidylserine decarboxylase activity;;phospholipid biosynthetic process	K01613	psd, PISD	map00564	Glycerophospholipid metabolism	COG0688;;ENOG4111U9X	I:Lipid transport and metabolism;;S:Function unknown	PF02666.18	PS_Dcarbxylase	Phosphatidylserine decarboxylase	sp|Q8RGF2|PSD_FUSNN	Phosphatidylserine decarboxylase proenzyme OS=Fusobacterium nucleatum subsp. nucleatum (strain ATCC 25586 / DSM 15643 / BCRC 10681 / CIP 101130 / JCM 8532 / KCTC 2640 / LMG 13131 / VPI 4355) OX=190304 GN=psd PE=3 SV=1	22895743
gene-AOL_s00173g381	AOL_s00173g381	uncharacterized protein	927	0.223778	-2.15986	0	0	yes	down	XP_011126425.1	hypothetical protein AOL_s00173g381 [Orbilia oligospora ATCC 24927]								ENOG410YAEH	S:Function unknown	PF00106.28;;PF13561.9;;PF08659.13	adh_short;;adh_short_C2;;KR	short chain dehydrogenase;;Enoyl-(Acyl carrier protein) reductase;;KR domain	sp|A0A023I4C8|PRX4_PENRO	Short-chain dehydrogenase/reductase prx4 OS=Penicillium roqueforti OX=5082 GN=prx4 PE=3 SV=1	22897343
gene-AOL_s00054g496	AOL_s00054g496	uncharacterized protein	2382	0.223984	-2.15853	0	0	yes	down	XP_011120114.1	hypothetical protein AOL_s00054g496 [Orbilia oligospora ATCC 24927]	GO:0003994;;GO:0006099;;GO:0046872;;GO:0051539;;GO:0005739	molecular_function;;biological_process;;molecular_function;;molecular_function;;cellular_component	aconitate hydratase activity;;tricarboxylic acid cycle;;metal ion binding;;4 iron, 4 sulfur cluster binding;;mitochondrion	K01681	ACO, acnA	map00020;;map00630	Citrate cycle (TCA cycle;;Glyoxylate and dicarboxylate metabolism	COG1048	C:Energy production and conversion	PF00330.23;;PF00694.22	Aconitase;;Aconitase_C	Aconitase family (aconitate hydratase;;Aconitase C-terminal domain	sp|Q4WLN1|ACON_ASPFU	Aconitate hydratase, mitochondrial OS=Neosartorya fumigata (strain ATCC MYA-4609 / Af293 / CBS 101355 / FGSC A1100) OX=330879 GN=acoA PE=1 SV=1	22891044
gene-AOL_s00076g464	AOL_s00076g464	uncharacterized protein	849	0.224374	-2.15602	1.35802153876e-21	4.69447827709e-21	yes	down	XP_011121318.1	hypothetical protein AOL_s00076g464 [Orbilia oligospora ATCC 24927]	GO:0003824	molecular_function	catalytic activity							PF00378.23;;PF16113.8	ECH_1;;ECH_2	Enoyl-CoA hydratase/isomerase;;Enoyl-CoA hydratase/isomerase	sp|Q4WF54|SIDH_ASPFU	Mevalonyl-coenzyme A hydratase sidH OS=Neosartorya fumigata (strain ATCC MYA-4609 / Af293 / CBS 101355 / FGSC A1100) OX=330879 GN=sidH PE=2 SV=1	22892245
gene-AOL_s00079g490	AOL_s00079g490	uncharacterized protein	2148	0.224994	-2.15204	3.32214827504e-232	5.3068411182e-231	yes	down	XP_011122667.1	hypothetical protein AOL_s00079g490 [Orbilia oligospora ATCC 24927]															22893597
gene-AOL_s00210g261	AOL_s00210g261	uncharacterized protein	1554	0.225009	-2.15194	0	0	yes	down	XP_011127365.1	hypothetical protein AOL_s00210g261 [Orbilia oligospora ATCC 24927]										PF12937.10	F-box-like	F-box-like			22898270
gene-AOL_s00170g14	AOL_s00170g14	uncharacterized protein	516	0.225112	-2.15129	2.5832750559e-07	5.62478666217e-07	yes	down	XP_011125945.1	hypothetical protein AOL_s00170g14 [Orbilia oligospora ATCC 24927]								ENOG411120V	S:Function unknown						22896936
gene-AOL_s00076g273	AOL_s00076g273	uncharacterized protein	1341	0.225179	-2.15085	0	0	yes	down	XP_011121128.1	hypothetical protein AOL_s00076g273 [Orbilia oligospora ATCC 24927]								ENOG410Y7C7	S:Function unknown	PF12894.10	ANAPC4_WD40	Anaphase-promoting complex subunit 4 WD40 domain	sp|Q09873|WDR21_SCHPO	WD repeat-containing protein 21 OS=Schizosaccharomyces pombe (strain 972 / ATCC 24843) OX=284812 GN=wdr21 PE=1 SV=1	22892035
gene-AOL_s00173g196	AOL_s00173g196	uncharacterized protein	3297	0.22542	-2.14931	7.06118823342e-11	1.78700676416e-10	yes	down	XP_011126240.1	hypothetical protein AOL_s00173g196 [Orbilia oligospora ATCC 24927]								ENOG410ZP07;;ENOG410ZHQN	S:Function unknown;;S:Function unknown	PF13424.9;;PF07719.20;;PF13401.9	TPR_12;;TPR_2;;AAA_22	Tetratricopeptide repeat;;Tetratricopeptide repeat;;AAA domain			22897137
gene-AOL_s00215g435	AOL_s00215g435	uncharacterized protein	2481	0.225799	-2.14689	0	0	yes	down	XP_011127939.1	hypothetical protein AOL_s00215g435 [Orbilia oligospora ATCC 24927]	GO:0016021	cellular_component	integral component of membrane					ENOG410YBCK	S:Function unknown	PF13854.9	Kelch_5	Kelch motif	sp|D4AYG1|KLDC1_ARTBC	Kelch repeat-containing protein ARB_01230 OS=Arthroderma benhamiae (strain ATCC MYA-4681 / CBS 112371) OX=663331 GN=ARB_01230 PE=1 SV=1	22898863
gene-AOL_s00112g95	AOL_s00112g95	uncharacterized protein	615	0.225801	-2.14687	0	0	yes	down	XP_011125427.1	hypothetical protein AOL_s00112g95 [Orbilia oligospora ATCC 24927]				K13993	HSP20	map04141	Protein processing in endoplasmic reticulum	ENOG4111YTA	O:Posttranslational modification, protein turnover, chaperones	PF00011.24;;PF17886.4	HSP20;;ArsA_HSP20	Hsp20/alpha crystallin family;;HSP20-like domain found in ArsA	sp|P40920|HSP30_EMENI	30 kDa heat shock protein OS=Emericella nidulans (strain FGSC A4 / ATCC 38163 / CBS 112.46 / NRRL 194 / M139) OX=227321 GN=hsp30 PE=2 SV=1	22896446
gene-AOL_s00075g142	AOL_s00075g142	uncharacterized protein	1176	0.226193	-2.14437	0	0	yes	down	XP_011120755.1	hypothetical protein AOL_s00075g142 [Orbilia oligospora ATCC 24927]										PF00300.25	His_Phos_1	Histidine phosphatase superfamily (branch 1	sp|D4B4V1|PMU1_ARTBC	Probable phosphoglycerate mutase ARB_03491 OS=Arthroderma benhamiae (strain ATCC MYA-4681 / CBS 112371) OX=663331 GN=ARB_03491 PE=1 SV=1	22891647
gene-AOL_s00188g127	AOL_s00188g127	uncharacterized protein	1461	0.22624	-2.14407	9.77440677491e-31	4.05303828932e-30	yes	down	XP_011126677.1	hypothetical protein AOL_s00188g127 [Orbilia oligospora ATCC 24927]															22897567
gene-AOL_s00007g207	AOL_s00007g207	uncharacterized protein	867	0.226326	-2.14352	2.25742839353e-210	3.33216750915e-209	yes	down	XP_011118410.1	hypothetical protein AOL_s00007g207 [Orbilia oligospora ATCC 24927]															22889309
gene-AOL_s00043g92	AOL_s00043g92	uncharacterized protein	909	0.226524	-2.14226	7.9256188902e-95	6.7026084007e-94	yes	down	XP_011118881.1	hypothetical protein AOL_s00043g92 [Orbilia oligospora ATCC 24927]	GO:0016491	molecular_function	oxidoreductase activity					ENOG410YETH	S:Function unknown	PF05368.16;;PF13460.9	NmrA;;NAD_binding_10	NmrA-like family;;NAD(P)H-binding	sp|S8B3I4|POXI_PENO1	Oxidoreductase poxI OS=Penicillium oxalicum (strain 114-2 / CGMCC 5302) OX=933388 GN=poxI PE=2 SV=1	22890594
gene-AOL_s00110g61	AOL_s00110g61	uncharacterized protein	1875	0.226974	-2.1394	2.55959775542e-163	3.07356732758e-162	yes	down	XP_011125053.1	hypothetical protein AOL_s00110g61 [Orbilia oligospora ATCC 24927]								ENOG410XQYU	S:Function unknown						22896276
gene-AOL_s00078g174	AOL_s00078g174	uncharacterized protein	2547	0.227223	-2.13782	5.39315894234e-08	1.21435750053e-07	yes	down	XP_011121739.1	hypothetical protein AOL_s00078g174 [Orbilia oligospora ATCC 24927]								ENOG410ZNBR	S:Function unknown	PF02026.19	RyR	RyR domain			22892634
gene-AOL_s00078g387	AOL_s00078g387	uncharacterized protein	1521	0.227907	-2.13348	3.28197157299e-273	5.85787273104e-272	yes	down	XP_011121952.1	hypothetical protein AOL_s00078g387 [Orbilia oligospora ATCC 24927]	GO:0016021	cellular_component	integral component of membrane					COG0814	E:Amino acid transport and metabolism	PF01490.21;;PF03222.16	Aa_trans;;Trp_Tyr_perm	Transmembrane amino acid transporter protein;;Tryptophan/tyrosine permease family	sp|O74327|AVT5_SCHPO	Vacuolar amino acid transporter 5 OS=Schizosaccharomyces pombe (strain 972 / ATCC 24843) OX=284812 GN=avt5 PE=3 SV=1	22892870
gene-AOL_s00004g288	AOL_s00004g288	uncharacterized protein	879	0.227948	-2.13322	4.31365158062e-136	4.64802601012e-135	yes	down	XP_011117240.1	hypothetical protein AOL_s00004g288 [Orbilia oligospora ATCC 24927]	GO:0016491	molecular_function	oxidoreductase activity	K00059	fabG, OAR1	map00780;;map00061;;map01240	Biotin metabolism;;Fatty acid biosynthesis;;Biosynthesis of cofactors	COG1028	S:Function unknown	PF13561.9;;PF00106.28;;PF08659.13;;PF02737.21	adh_short_C2;;adh_short;;KR;;3HCDH_N	Enoyl-(Acyl carrier protein) reductase;;short chain dehydrogenase;;KR domain;;3-hydroxyacyl-CoA dehydrogenase, NAD binding domain	sp|Q9X248|FABG_THEMA	3-oxoacyl-[acyl-carrier-protein] reductase FabG OS=Thermotoga maritima (strain ATCC 43589 / DSM 3109 / JCM 10099 / NBRC 100826 / MSB8) OX=243274 GN=fabG PE=3 SV=1	22888147
gene-AOL_s00079g324	AOL_s00079g324	uncharacterized protein	1578	0.228834	-2.12763	0	0	yes	down	XP_011122501.1	hypothetical protein AOL_s00079g324 [Orbilia oligospora ATCC 24927]	GO:0006468;;GO:0005524;;GO:0004672	biological_process;;molecular_function;;molecular_function	protein phosphorylation;;ATP binding;;protein kinase activity					COG0515	T:Signal transduction mechanisms	PF00069.28;;PF07714.20;;PF14531.9;;PF03109.19	Pkinase;;PK_Tyr_Ser-Thr;;Kinase-like;;ABC1	Protein kinase domain;;Protein tyrosine and serine/threonine kinase;;Kinase-like;;ABC1 atypical kinase-like domain	sp|O14328|KSP1_SCHPO	Serine/threonine-protein kinase ksp1 OS=Schizosaccharomyces pombe (strain 972 / ATCC 24843) OX=284812 GN=ksp1 PE=1 SV=1	22893413
gene-AOL_s00188g321	AOL_s00188g321	uncharacterized protein	1065	0.22947	-2.12362	1.24247889358e-196	1.72712794545e-195	yes	down	XP_011126871.1	hypothetical protein AOL_s00188g321 [Orbilia oligospora ATCC 24927]	GO:0016491	molecular_function	oxidoreductase activity					COG1064	C:Energy production and conversion	PF08240.15;;PF00107.29;;PF01262.24;;PF02826.22	ADH_N;;ADH_zinc_N;;AlaDh_PNT_C;;2-Hacid_dh_C	Alcohol dehydrogenase GroES-like domain;;Zinc-binding dehydrogenase;;Alanine dehydrogenase/PNT, C-terminal domain;;D-isomer specific 2-hydroxyacid dehydrogenase, NAD binding domain	sp|A0A075TMP0|PATD_PENEN	Alcohol dehydrogenase patD OS=Penicillium expansum OX=27334 GN=patD PE=1 SV=1	22897783
gene-AOL_s00215g319	AOL_s00215g319	uncharacterized protein	1440	0.229767	-2.12175	0	0	yes	down	XP_011127823.1	hypothetical protein AOL_s00215g319 [Orbilia oligospora ATCC 24927]								ENOG410Z1H1	S:Function unknown	PF09362.13	DUF1996	Domain of unknown function (DUF1996			22898734
gene-AOL_s00075g34	AOL_s00075g34	uncharacterized protein	1725	0.229865	-2.12114	0	0	yes	down	XP_011120647.1	hypothetical protein AOL_s00075g34 [Orbilia oligospora ATCC 24927]															22891770
gene-AOL_s00007g531	AOL_s00007g531	uncharacterized protein	957	0.230133	-2.11946	0	0	yes	down	XP_011118734.1	hypothetical protein AOL_s00007g531 [Orbilia oligospora ATCC 24927]	GO:0005743;;GO:0016021	cellular_component;;cellular_component	mitochondrial inner membrane;;integral component of membrane					ENOG410YAYP	S:Function unknown	PF00153.30	Mito_carr	Mitochondrial carrier protein	sp|Q04013|YHM2_YEAST	Citrate/oxoglutarate carrier protein OS=Saccharomyces cerevisiae (strain ATCC 204508 / S288c) OX=559292 GN=YHM2 PE=1 SV=1	22889669
gene-AOL_s00097g302	AOL_s00097g302	uncharacterized protein	1047	0.23043	-2.1176	0.00408053028994	0.00670400209658	yes	down	XP_011124437.1	hypothetical protein AOL_s00097g302 [Orbilia oligospora ATCC 24927]															22895347
gene-AOL_s00110g119	AOL_s00110g119	uncharacterized protein	1386	0.230449	-2.11748	3.32385142647e-202	4.73964955445e-201	yes	down	XP_011125111.1	hypothetical protein AOL_s00110g119 [Orbilia oligospora ATCC 24927]	GO:0016747	molecular_function	transferase activity, transferring acyl groups other than amino-acyl groups	K08764	SCP2, SCPX	map04146;;map01040	Peroxisome;;Biosynthesis of unsaturated fatty acids	ENOG410XPRW	I:Lipid transport and metabolism	PF00108.26;;PF02803.21;;PF08545.13	Thiolase_N;;Thiolase_C;;ACP_syn_III	Thiolase, N-terminal domain;;Thiolase, C-terminal domain;;3-Oxoacyl-[acyl-carrier-protein (ACP)] synthase III	sp|Q07598|SCP2_CHICK	Sterol carrier protein 2 (Fragment) OS=Gallus gallus OX=9031 GN=SCP2 PE=2 SV=1	22896000
gene-AOL_s00215g164	AOL_s00215g164	uncharacterized protein	507	0.230692	-2.11596	4.2147447089e-92	3.47203655573e-91	yes	down	XP_011127668.1	hypothetical protein AOL_s00215g164 [Orbilia oligospora ATCC 24927]								ENOG410YZV1	S:Function unknown	PF15377.9	DUF4604	Domain of unknown function (DUF4604			22898562
gene-AOL_s00078g349	AOL_s00078g349	uncharacterized protein	1029	0.230731	-2.11571	5.40835204096e-111	5.06791559552e-110	yes	down	XP_011121914.1	hypothetical protein AOL_s00078g349 [Orbilia oligospora ATCC 24927]															22892828
gene-AOL_s00054g167	AOL_s00054g167	uncharacterized protein	405	0.230939	-2.11442	7.75384985681e-07	1.6433088499e-06	yes	down	KAF3281532.1	hypothetical protein TWF970_002090 [Orbilia oligospora]															22890679
gene-AOL_s00097g111	AOL_s00097g111	uncharacterized protein	2253	0.23097	-2.11422	8.97200813272e-11	2.26240330017e-10	yes	down	XP_011124246.1	hypothetical protein AOL_s00097g111 [Orbilia oligospora ATCC 24927]	GO:0016021	cellular_component	integral component of membrane												22895135
gene-AOL_s00043g221	AOL_s00043g221	uncharacterized protein	1008	0.231002	-2.11402	1.38525491796e-07	3.05425427816e-07	yes	down	XP_011119010.1	hypothetical protein AOL_s00043g221 [Orbilia oligospora ATCC 24927]															22889911
gene-AOL_s00110g306	AOL_s00110g306	uncharacterized protein	909	0.231178	-2.11292	2.65239164002e-06	5.47538360778e-06	yes	down	XP_011125298.1	hypothetical protein AOL_s00110g306 [Orbilia oligospora ATCC 24927]															22896208
gene-AOL_s00193g146	AOL_s00193g146	uncharacterized protein	1122	0.231333	-2.11196	2.0367422537e-110	1.90513457688e-109	yes	down	XP_011127059.1	hypothetical protein AOL_s00193g146 [Orbilia oligospora ATCC 24927]	GO:0006479	biological_process	protein methylation					COG0500;;ENOG4111ZCZ	Q:Secondary metabolites biosynthesis, transport and catabolism;;S:Function unknown	PF10294.12	Methyltransf_16	Lysine methyltransferase	sp|P38347|EFM2_YEAST	Protein-lysine N-methyltransferase EFM2 OS=Saccharomyces cerevisiae (strain ATCC 204508 / S288c) OX=559292 GN=EFM2 PE=1 SV=1	22897951
gene-AOL_s00083g10	AOL_s00083g10	uncharacterized protein	1656	0.231552	-2.11059	0	0	yes	down	XP_011123492.1	hypothetical protein AOL_s00083g10 [Orbilia oligospora ATCC 24927]								ENOG410Z2PA	S:Function unknown						22894469
gene-AOL_s00043g192	AOL_s00043g192	uncharacterized protein	2178	0.231738	-2.10943	7.63730658836e-209	1.11790143159e-207	yes	down	XP_011118981.1	hypothetical protein AOL_s00043g192 [Orbilia oligospora ATCC 24927]	GO:0006811;;GO:0016021;;GO:0016491	biological_process;;cellular_component;;molecular_function	ion transport;;integral component of membrane;;oxidoreductase activity					ENOG410XNZY	U:Intracellular trafficking, secretion, and vesicular transport	PF01794.22;;PF08030.15;;PF00175.24	Ferric_reduct;;NAD_binding_6;;NAD_binding_1	Ferric reductase like transmembrane component;;Ferric reductase NAD binding domain;;Oxidoreductase NAD-binding domain	sp|Q4WR75|FREB_ASPFU	Ferric/cupric reductase transmembrane component B OS=Neosartorya fumigata (strain ATCC MYA-4609 / Af293 / CBS 101355 / FGSC A1100) OX=330879 GN=freB PE=2 SV=2	22889878
gene-AOL_s00110g73	AOL_s00110g73	uncharacterized protein	2859	0.231911	-2.10836	0	0	yes	down	XP_011125065.1	hypothetical protein AOL_s00110g73 [Orbilia oligospora ATCC 24927]								ENOG410ZDEH	S:Function unknown	PF05794.16	Tcp11	T-complex protein 11	sp|Q8N4U5|T11L2_HUMAN	T-complex protein 11-like protein 2 OS=Homo sapiens OX=9606 GN=TCP11L2 PE=1 SV=1	22896289
gene-AOL_s00081g67	AOL_s00081g67	uncharacterized protein	1368	0.232029	-2.10762	8.19054849953e-39	3.89134479414e-38	yes	down	XP_011123188.1	hypothetical protein AOL_s00081g67 [Orbilia oligospora ATCC 24927]	GO:0016746	molecular_function	transferase activity, transferring acyl groups					ENOG410XQKG	I:Lipid transport and metabolism	PF18313.4	TLP1_add_C	Thiolase-like protein type 1 additional C-terminal domain			22894433
gene-AOL_s00054g333	AOL_s00054g333	uncharacterized protein	1173	0.232043	-2.10754	5.3431159507e-117	5.19222239838e-116	yes	down	XP_011119951.1	hypothetical protein AOL_s00054g333 [Orbilia oligospora ATCC 24927]	GO:0003700	molecular_function	transcription factor activity, sequence-specific DNA binding					ENOG41120HA	K:Transcription	PF00170.24	bZIP_1	bZIP transcription factor			22890864
gene-AOL_s00097g207	AOL_s00097g207	uncharacterized protein	930	0.232054	-2.10747	1.43544059486e-22	5.03844449602e-22	yes	down	XP_011124342.1	hypothetical protein AOL_s00097g207 [Orbilia oligospora ATCC 24927]	GO:0016310;;GO:0016301;;GO:0016307;;GO:0005524	biological_process;;molecular_function;;molecular_function;;molecular_function	phosphorylation;;kinase activity;;phosphatidylinositol phosphate kinase activity;;ATP binding	K00889	PIP5K	map04070;;map04144;;map04139;;map04011;;map00562	Phosphatidylinositol signaling system;;Endocytosis;;Mitophagy - yeast;;MAPK signaling pathway - yeast;;Inositol phosphate metabolism	COG5253	T:Signal transduction mechanisms				sp|O13853|ITS3_SCHPO	Phosphatidylinositol 4-phosphate 5-kinase its3 OS=Schizosaccharomyces pombe (strain 972 / ATCC 24843) OX=284812 GN=its3 PE=1 SV=3	22895241
gene-AOL_s00215g395	AOL_s00215g395	uncharacterized protein	768	0.232062	-2.10742	2.88910166381e-36	1.31659235613e-35	yes	down	XP_011127899.1	hypothetical protein AOL_s00215g395 [Orbilia oligospora ATCC 24927]										PF11387.11	DUF2795	Protein of unknown function (DUF2795			22898818
gene-AOL_s00007g94	AOL_s00007g94	uncharacterized protein	906	0.232288	-2.10602	0	0	yes	down	XP_011118297.1	hypothetical protein AOL_s00007g94 [Orbilia oligospora ATCC 24927]				K22046	BCL11B			ENOG4111WBF	S:Function unknown						22889764
gene-AOL_s00054g315	AOL_s00054g315	uncharacterized protein	1356	0.232406	-2.10528	0	0	yes	down	XP_011119933.1	hypothetical protein AOL_s00054g315 [Orbilia oligospora ATCC 24927]	GO:0003824;;GO:0016021;;GO:0016787	molecular_function;;cellular_component;;molecular_function	catalytic activity;;integral component of membrane;;hydrolase activity					COG0596	S:Function unknown	PF12697.10;;PF00561.23;;PF12146.11	Abhydrolase_6;;Abhydrolase_1;;Hydrolase_4	Alpha/beta hydrolase family;;alpha/beta hydrolase fold;;Serine aminopeptidase, S33	sp|Q9H6B9|EPHX3_HUMAN	Epoxide hydrolase 3 OS=Homo sapiens OX=9606 GN=EPHX3 PE=1 SV=1	22890844
gene-AOL_s00080g108	AOL_s00080g108	uncharacterized protein	1362	0.232463	-2.10492	3.10983677159e-23	1.10899547801e-22	yes	down	XP_011122785.1	hypothetical protein AOL_s00080g108 [Orbilia oligospora ATCC 24927]	GO:0046901;;GO:0005737;;GO:0006730;;GO:0008763;;GO:0005524	biological_process;;cellular_component;;biological_process;;molecular_function;;molecular_function	tetrahydrofolylpolyglutamate biosynthetic process;;cytoplasm;;one-carbon metabolic process;;UDP-N-acetylmuramate-L-alanine ligase activity;;ATP binding	K01924	murC			COG0773	M:Cell wall/membrane/envelope biogenesis	PF02875.24;;PF08245.15;;PF01225.28	Mur_ligase_C;;Mur_ligase_M;;Mur_ligase	Mur ligase family, glutamate ligase domain;;Mur ligase middle domain;;Mur ligase family, catalytic domain	sp|A5FIY4|MURC_FLAJ1	UDP-N-acetylmuramate--L-alanine ligase OS=Flavobacterium johnsoniae (strain ATCC 17061 / DSM 2064 / JCM 8514 / NBRC 14942 / NCIMB 11054 / UW101) OX=376686 GN=murC PE=3 SV=1	22893673
gene-AOL_s00097g229	AOL_s00097g229	uncharacterized protein	1551	0.23284	-2.10259	1.62131851563e-176	2.07004109751e-175	yes	down	XP_011124364.1	hypothetical protein AOL_s00097g229 [Orbilia oligospora ATCC 24927]	GO:0003723	molecular_function	RNA binding					ENOG4110PAX	S:Function unknown	PF00076.25;;PF13893.9;;PF08442.13	RRM_1;;RRM_5;;ATP-grasp_2	RNA recognition motif. (a.k.a. RRM, RBD, or RNP domain;;RNA recognition motif. (a.k.a. RRM, RBD, or RNP domain;;ATP-grasp domain	sp|Q9P3U1|YKX5_SCHPO	Uncharacterized RNA-binding protein C328.05 OS=Schizosaccharomyces pombe (strain 972 / ATCC 24843) OX=284812 GN=SPAC328.05 PE=4 SV=3	22895265
gene-AOL_s00215g920	AOL_s00215g920	uncharacterized protein	1539	0.232975	-2.10175	2.73621242627e-91	2.22608910183e-90	yes	down	XP_011128424.1	hypothetical protein AOL_s00215g920 [Orbilia oligospora ATCC 24927]	GO:0015369;;GO:0016021;;GO:0005774	molecular_function;;cellular_component;;cellular_component	calcium:proton antiporter activity;;integral component of membrane;;vacuolar membrane	K07300	chaA, CAX			COG0387	P:Inorganic ion transport and metabolism	PF01699.27	Na_Ca_ex	Sodium/calcium exchanger protein	sp|Q99385|VCX1_YEAST	Vacuolar calcium ion transporter OS=Saccharomyces cerevisiae (strain ATCC 204508 / S288c) OX=559292 GN=VCX1 PE=1 SV=1	22899402
gene-AOL_s00083g121	AOL_s00083g121	uncharacterized protein	381	0.233299	-2.09975	1.59864506945e-24	5.8745728305e-24	yes	down	XP_011123602.1	hypothetical protein AOL_s00083g121 [Orbilia oligospora ATCC 24927]	GO:0005634;;GO:0008270;;GO:0000981	cellular_component;;molecular_function;;molecular_function	nucleus;;zinc ion binding;;RNA polymerase II transcription factor activity, sequence-specific DNA binding												22894493
gene-AOL_s00188g140	AOL_s00188g140	uncharacterized protein	2373	0.233621	-2.09776	2.17987378492e-169	2.70103605345e-168	yes	down	XP_011126690.1	hypothetical protein AOL_s00188g140 [Orbilia oligospora ATCC 24927]	GO:0006468;;GO:0005524;;GO:0004672	biological_process;;molecular_function;;molecular_function	protein phosphorylation;;ATP binding;;protein kinase activity	K12765	IME2	map04113	Meiosis - yeast	ENOG410XPBB	T:Signal transduction mechanisms	PF00069.28;;PF07714.20;;PF03109.19	Pkinase;;PK_Tyr_Ser-Thr;;ABC1	Protein kinase domain;;Protein tyrosine and serine/threonine kinase;;ABC1 atypical kinase-like domain	sp|O14132|PIT1_SCHPO	Sporulation protein kinase pit1 OS=Schizosaccharomyces pombe (strain 972 / ATCC 24843) OX=284812 GN=pit1 PE=1 SV=1	22897582
gene-AOL_s00007g457	AOL_s00007g457	uncharacterized protein	1740	0.23373	-2.09708	8.90338408324e-21	3.01131214804e-20	yes	down	XP_011118660.1	hypothetical protein AOL_s00007g457 [Orbilia oligospora ATCC 24927]															22889586
gene-AOL_s00004g513	AOL_s00004g513	uncharacterized protein	1953	0.233823	-2.09651	2.28459881454e-174	2.8853025943e-173	yes	down	XP_011117464.1	hypothetical protein AOL_s00004g513 [Orbilia oligospora ATCC 24927]	GO:0019901;;GO:0000079	molecular_function;;biological_process	protein kinase binding;;regulation of cyclin-dependent protein serine/threonine kinase activity					ENOG410ZC4B	S:Function unknown	PF08613.14	Cyclin	Cyclin	sp|O14336|MUG80_SCHPO	Meiotically up-regulated gene 80 protein OS=Schizosaccharomyces pombe (strain 972 / ATCC 24843) OX=284812 GN=mug80 PE=1 SV=1	22888397
gene-AOL_s00007g272	AOL_s00007g272	uncharacterized protein	1356	0.234039	-2.09518	3.73020835928e-103	3.3575074383e-102	yes	down	XP_011118475.1	hypothetical protein AOL_s00007g272 [Orbilia oligospora ATCC 24927]	GO:0016021;;GO:0000139	cellular_component;;cellular_component	integral component of membrane;;Golgi membrane					COG0398	S:Function unknown	PF09335.14	SNARE_assoc	SNARE associated Golgi protein	sp|A6RIB9|TVP38_BOTFB	Golgi apparatus membrane protein tvp38 OS=Botryotinia fuckeliana (strain B05.10) OX=332648 GN=tvp38 PE=3 SV=1	22889381
gene-AOL_s00004g570	AOL_s00004g570	uncharacterized protein	342	0.234062	-2.09504	4.57919668273e-14	1.28878168906e-13	yes	down	XP_011117521.1	hypothetical protein AOL_s00004g570 [Orbilia oligospora ATCC 24927]															22888460
gene-AOL_s00054g790	AOL_s00054g790	uncharacterized protein	699	0.234123	-2.09466	9.97442734933e-67	6.60035403728e-66	yes	down	XP_011120408.1	hypothetical protein AOL_s00054g790 [Orbilia oligospora ATCC 24927]	GO:0016971;;GO:0016021	molecular_function;;cellular_component	flavin-linked sulfhydryl oxidase activity;;integral component of membrane	K17891	ERV2					PF04777.16	Evr1_Alr	Erv1 / Alr family	sp|Q12284|ERV2_YEAST	FAD-linked sulfhydryl oxidase ERV2 OS=Saccharomyces cerevisiae (strain ATCC 204508 / S288c) OX=559292 GN=ERV2 PE=1 SV=1	22891371
gene-AOL_s00081g315	AOL_s00081g315	uncharacterized protein	2103	0.234589	-2.09179	0	0	yes	down	XP_011123434.1	hypothetical protein AOL_s00081g315 [Orbilia oligospora ATCC 24927]	GO:0016021;;GO:0005975;;GO:0004553	cellular_component;;biological_process;;molecular_function	integral component of membrane;;carbohydrate metabolic process;;hydrolase activity, hydrolyzing O-glycosyl compounds	K21850	KRE6			COG2273	G:Carbohydrate transport and metabolism	PF03935.18	SKN1_KRE6_Sbg1	Beta-glucan synthesis-associated protein SKN1/KRE6/Sbg1	sp|P32486|KRE6_YEAST	Beta-glucan synthesis-associated protein KRE6 OS=Saccharomyces cerevisiae (strain ATCC 204508 / S288c) OX=559292 GN=KRE6 PE=1 SV=2	22894346
gene-AOL_s00007g134	AOL_s00007g134	uncharacterized protein	2787	0.234891	-2.08994	0	0	yes	down	XP_011118337.1	hypothetical protein AOL_s00007g134 [Orbilia oligospora ATCC 24927]								ENOG410YYCN	K:Transcription				sp|Q9P8W3|ACE1_HYPJE	Zinc finger transcription factor ace1 OS=Hypocrea jecorina OX=51453 GN=ace1 PE=4 SV=1	22889228
gene-AOL_s00210g394	AOL_s00210g394	uncharacterized protein	1251	0.235046	-2.08898	4.03872249872e-05	7.8261433944e-05	yes	down	XP_011127497.1	hypothetical protein AOL_s00210g394 [Orbilia oligospora ATCC 24927]								COG3386	G:Carbohydrate transport and metabolism	PF08450.15	SGL	SMP-30/Gluconolactonase/LRE-like region	sp|Q2TXF9|ORYL_ASPOR	Lactonohydrolase oryL OS=Aspergillus oryzae (strain ATCC 42149 / RIB 40) OX=510516 GN=oryL PE=3 SV=2	22898416
gene-AOL_s00083g175	AOL_s00083g175	uncharacterized protein	771	0.235047	-2.08898	6.32815080841e-06	1.28311326766e-05	yes	down	XP_011123656.1	hypothetical protein AOL_s00083g175 [Orbilia oligospora ATCC 24927]	GO:0005634;;GO:0008270;;GO:0000981	cellular_component;;molecular_function;;molecular_function	nucleus;;zinc ion binding;;RNA polymerase II transcription factor activity, sequence-specific DNA binding												22894552
gene-AOL_s00076g504	AOL_s00076g504	uncharacterized protein	1260	0.235065	-2.08887	2.4269232495e-162	2.88781853781e-161	yes	down	KAF3311960.1	hypothetical protein TWF173_007632 [Orbilia oligospora]															22892290
gene-AOL_s00006g190	AOL_s00006g190	uncharacterized protein	3507	0.235146	-2.08837	2.75114823887e-63	1.76487168502e-62	yes	down	XP_011117801.1	hypothetical protein AOL_s00006g190 [Orbilia oligospora ATCC 24927]				K04984	TRPA1, ANKTM1			COG0666	S:Function unknown	PF12796.10;;PF13637.9;;PF00023.33;;PF13857.9;;PF13606.9	Ank_2;;Ank_4;;Ank;;Ank_5;;Ank_3	Ankyrin repeats (3 copies;;Ankyrin repeats (many copies;;Ankyrin repeat;;Ankyrin repeats (many copies;;Ankyrin repeat			22888698
gene-AOL_s00078g191	AOL_s00078g191	uncharacterized protein	1674	0.235298	-2.08744	0	0	yes	down	XP_011121756.1	hypothetical protein AOL_s00078g191 [Orbilia oligospora ATCC 24927]	GO:0034975;;GO:0016972;;GO:0015035;;GO:0071949;;GO:0005789	biological_process;;molecular_function;;molecular_function;;molecular_function;;cellular_component	protein folding in endoplasmic reticulum;;thiol oxidase activity;;protein disulfide oxidoreductase activity;;FAD binding;;endoplasmic reticulum membrane	K10976	ERO1LB	map04141	Protein processing in endoplasmic reticulum	COG5061;;COG5061	O:Posttranslational modification, protein turnover, chaperones;;U:Intracellular trafficking, secretion, and vesicular transport	PF04137.18	ERO1	Endoplasmic Reticulum Oxidoreductin 1 (ERO1	sp|Q7SEY9|ERO1_NEUCR	Endoplasmic reticulum oxidoreductin-1 OS=Neurospora crassa (strain ATCC 24698 / 74-OR23-1A / CBS 708.71 / DSM 1257 / FGSC 987) OX=367110 GN=ero-1 PE=3 SV=1	22892653
gene-AOL_s00169g212	AOL_s00169g212	uncharacterized protein	1305	0.236013	-2.08306	3.12065017072e-38	1.47130384284e-37	yes	down	XP_011125871.1	hypothetical protein AOL_s00169g212 [Orbilia oligospora ATCC 24927]															22896771
gene-AOL_s00097g378	AOL_s00097g378	uncharacterized protein	2979	0.236058	-2.08279	0	0	yes	down	XP_011124513.1	hypothetical protein AOL_s00097g378 [Orbilia oligospora ATCC 24927]	GO:0004115;;GO:0016021;;GO:0006198	molecular_function;;cellular_component;;biological_process	3',5'-cyclic-AMP phosphodiesterase activity;;integral component of membrane;;cAMP catabolic process					COG5212	T:Signal transduction mechanisms	PF02112.18	PDEase_II	cAMP phosphodiesterases class-II	sp|P36599|PDE1_SCHPO	3',5'-cyclic-nucleotide phosphodiesterase OS=Schizosaccharomyces pombe (strain 972 / ATCC 24843) OX=284812 GN=cgs2 PE=3 SV=1	22895430
gene-AOL_s00210g143	AOL_s00210g143	uncharacterized protein	2664	0.236175	-2.08207	1.16761194982e-46	6.21404027045e-46	yes	down	XP_011127247.1	hypothetical protein AOL_s00210g143 [Orbilia oligospora ATCC 24927]	GO:0016021;;GO:0004100;;GO:0005886;;GO:0048315	cellular_component;;molecular_function;;cellular_component;;biological_process	integral component of membrane;;chitin synthase activity;;plasma membrane;;conidium formation	K00698	CHS1	map00520	Amino sugar and nucleotide sugar metabolism	COG1215	M:Cell wall/membrane/envelope biogenesis	PF03142.18;;PF13632.9;;PF13641.9;;PF00535.29	Chitin_synth_2;;Glyco_trans_2_3;;Glyco_tranf_2_3;;Glycos_transf_2	Chitin synthase;;Glycosyl transferase family group 2;;Glycosyltransferase like family 2;;Glycosyl transferase family 2	sp|P78746|CHSD_ASPFU	Chitin synthase D OS=Neosartorya fumigata (strain ATCC MYA-4609 / Af293 / CBS 101355 / FGSC A1100) OX=330879 GN=chsD PE=3 SV=1	22898139
gene-AOL_s00097g549	AOL_s00097g549	uncharacterized protein	1251	0.236289	-2.08138	7.65676971228e-90	6.14826305512e-89	yes	down	XP_011124684.1	hypothetical protein AOL_s00097g549 [Orbilia oligospora ATCC 24927]	GO:0003868;;GO:0006572;;GO:0046872;;GO:0006559	molecular_function;;biological_process;;molecular_function;;biological_process	4-hydroxyphenylpyruvate dioxygenase activity;;tyrosine catabolic process;;metal ion binding;;L-phenylalanine catabolic process	K00457	HPD, hppD	map00130;;map00360;;map00350;;map01240	Ubiquinone and other terpenoid-quinone biosynthesis;;Phenylalanine metabolism;;Tyrosine metabolism;;Biosynthesis of cofactors	COG3185	E:Amino acid transport and metabolism	PF00903.28;;PF13669.9;;PF14696.9	Glyoxalase;;Glyoxalase_4;;Glyoxalase_5	Glyoxalase/Bleomycin resistance protein/Dioxygenase superfamily;;Glyoxalase/Bleomycin resistance protein/Dioxygenase superfamily;;Hydroxyphenylpyruvate dioxygenase, HPPD, N-terminal	sp|P0CW94|HPPD_COCP7	4-hydroxyphenylpyruvate dioxygenase OS=Coccidioides posadasii (strain C735) OX=222929 GN=TCRP PE=2 SV=1	22895620
gene-AOL_s00210g50	AOL_s00210g50	uncharacterized protein	1239	0.236409	-2.08064	1.91864121722e-90	1.54893381344e-89	yes	down	XP_011127154.1	hypothetical protein AOL_s00210g50 [Orbilia oligospora ATCC 24927]	GO:0016021;;GO:0016811;;GO:0006672	cellular_component;;molecular_function;;biological_process	integral component of membrane;;hydrolase activity, acting on carbon-nitrogen (but not peptide) bonds, in linear amides;;ceramide metabolic process	K04711	ACER3, YDC1	map00600	Sphingolipid metabolism	ENOG4111RPN	U:Intracellular trafficking, secretion, and vesicular transport	PF05875.15	Ceramidase	Ceramidase	sp|Q6TMJ1|DCD3A_DICDI	Putative alkaline ceramidase dcd3A OS=Dictyostelium discoideum OX=44689 GN=dcd3A PE=2 SV=1	22898429
gene-AOL_s00097g279	AOL_s00097g279	uncharacterized protein	1986	0.236892	-2.0777	0	0	yes	down	XP_011124414.1	hypothetical protein AOL_s00097g279 [Orbilia oligospora ATCC 24927]	GO:0004622;;GO:0009395;;GO:0016021;;GO:0102545;;GO:0004620	molecular_function;;biological_process;;cellular_component;;molecular_function;;molecular_function	lysophospholipase activity;;phospholipid catabolic process;;integral component of membrane;;phosphatidyl phospholipase B activity;;phospholipase activity	K13333	PLB	map00564	Glycerophospholipid metabolism			PF01735.21	PLA2_B	Lysophospholipase catalytic domain	sp|P39457|PLB1_PENCH	Lysophospholipase (Fragment) OS=Penicillium chrysogenum OX=5076 PE=1 SV=1	22895320
gene-AOL_s00215g427	AOL_s00215g427	uncharacterized protein	1770	0.23702	-2.07692	0	0	yes	down	XP_011127931.1	hypothetical protein AOL_s00215g427 [Orbilia oligospora ATCC 24927]	GO:0044249;;GO:0050661;;GO:0050660;;GO:0004499;;GO:1901566	biological_process;;molecular_function;;molecular_function;;molecular_function;;biological_process	cellular biosynthetic process;;NADP binding;;flavin adenine dinucleotide binding;;N,N-dimethylaniline monooxygenase activity;;organonitrogen compound biosynthetic process							PF00743.22;;PF13434.9;;PF07992.17;;PF13738.9;;PF01946.20	FMO-like;;Lys_Orn_oxgnase;;Pyr_redox_2;;Pyr_redox_3;;Thi4	Flavin-binding monooxygenase-like;;L-lysine 6-monooxygenase/L-ornithine 5-monooxygenase;;Pyridine nucleotide-disulphide oxidoreductase;;Pyridine nucleotide-disulphide oxidoreductase;;Thi4 family	sp|A0A0M9ER62|DEP4_FUSLA	FAD-dependent monooxygenase DEP4 OS=Fusarium langsethiae OX=179993 GN=DEP4 PE=2 SV=1	22898854
gene-AOL_s00083g289	AOL_s00083g289	uncharacterized protein	936	0.237332	-2.07502	1.13575933309e-93	9.47519411825e-93	yes	down	XP_011123770.1	hypothetical protein AOL_s00083g289 [Orbilia oligospora ATCC 24927]	GO:0016491	molecular_function	oxidoreductase activity					ENOG410XRKR	S:Function unknown	PF05368.16	NmrA	NmrA-like family	sp|W7MC44|FDB87_GIBM7	NmrA-like family domain-containing oxidoreductase FVEG_08287 OS=Gibberella moniliformis (strain M3125 / FGSC 7600) OX=334819 GN=FVEG_08287 PE=2 SV=1	22894678
gene-AOL_s00188g265	AOL_s00188g265	uncharacterized protein	2775	0.237423	-2.07447	0	0	yes	down	XP_011126815.1	hypothetical protein AOL_s00188g265 [Orbilia oligospora ATCC 24927]								ENOG410Y94Y	S:Function unknown	PF08238.15	Sel1	Sel1 repeat	sp|P87159|NIF1_SCHPO	Mitosis inhibitor nif1 OS=Schizosaccharomyces pombe (strain 972 / ATCC 24843) OX=284812 GN=nif1 PE=1 SV=1	22897720
gene-AOL_s00054g95	AOL_s00054g95	uncharacterized protein	1452	0.237882	-2.07168	1.58073032102e-269	2.7881957511e-268	yes	down	XP_011119713.1	hypothetical protein AOL_s00054g95 [Orbilia oligospora ATCC 24927]	GO:0019901;;GO:0000079	molecular_function;;biological_process	protein kinase binding;;regulation of cyclin-dependent protein serine/threonine kinase activity					ENOG4111M6E	S:Function unknown	PF08613.14;;PF00134.26	Cyclin;;Cyclin_N	Cyclin;;Cyclin, N-terminal domain	sp|O14336|MUG80_SCHPO	Meiotically up-regulated gene 80 protein OS=Schizosaccharomyces pombe (strain 972 / ATCC 24843) OX=284812 GN=mug80 PE=1 SV=1	22891548
gene-AOL_s00054g789	AOL_s00054g789	uncharacterized protein	2250	0.238293	-2.06919	7.49075080674e-95	6.33995400941e-94	yes	down	XP_011120407.1	hypothetical protein AOL_s00054g789 [Orbilia oligospora ATCC 24927]	GO:0005096;;GO:0007165	molecular_function;;biological_process	GTPase activator activity;;signal transduction					ENOG410YWEA;;ENOG410XPGZ	S:Function unknown;;T:Signal transduction mechanisms	PF00620.30	RhoGAP	RhoGAP domain	sp|Q10164|RGA2_SCHPO	Probable Rho-type GTPase-activating protein 2 OS=Schizosaccharomyces pombe (strain 972 / ATCC 24843) OX=284812 GN=rga2 PE=1 SV=1	22891369
gene-AOL_s00110g125	AOL_s00110g125	uncharacterized protein	2160	0.239158	-2.06396	5.29750140196e-24	1.92511347693e-23	yes	down	XP_011125117.1	hypothetical protein AOL_s00110g125 [Orbilia oligospora ATCC 24927]															22896007
gene-AOL_s00043g467	AOL_s00043g467	uncharacterized protein	1266	0.239256	-2.06337	3.90529967848e-226	6.11733136204e-225	yes	down	XP_011119255.1	hypothetical protein AOL_s00043g467 [Orbilia oligospora ATCC 24927]	GO:0016021;;GO:0016491	cellular_component;;molecular_function	integral component of membrane;;oxidoreductase activity					COG3268	S:Function unknown	PF03435.21	Sacchrp_dh_NADP	Saccharopine dehydrogenase NADP binding domain	sp|O53176|Y2449_MYCTU	Putative trans-acting enoyl reductase Rv2449c OS=Mycobacterium tuberculosis (strain ATCC 25618 / H37Rv) OX=83332 GN=Rv2449c PE=1 SV=3	22890182
gene-AOL_s00043g667	AOL_s00043g667	uncharacterized protein	1656	0.239358	-2.06276	7.47645217122e-220	1.13717921068e-218	yes	down	KAF3137649.1	hypothetical protein TWF703_005074 [Orbilia oligospora]	GO:1990837;;GO:0090575;;GO:0046982;;GO:0071339;;GO:0006357	molecular_function;;cellular_component;;molecular_function;;cellular_component;;biological_process	sequence-specific double-stranded DNA binding;;RNA polymerase II transcription factor complex;;protein heterodimerization activity;;MLL1 complex;;regulation of transcription from RNA polymerase II promoter					ENOG4111V1C	K:Transcription	PF00010.29	HLH	Helix-loop-helix DNA-binding domain	sp|B0XU60|DEVR_ASPFC	Basic helix-loop-helix transcription factor devR OS=Neosartorya fumigata (strain CEA10 / CBS 144.89 / FGSC A1163) OX=451804 GN=devR PE=2 SV=1	22890404
gene-AOL_s00075g200	AOL_s00075g200	uncharacterized protein	1776	0.239496	-2.06193	5.00977773782e-281	9.19189114658e-280	yes	down	XP_011120813.1	hypothetical protein AOL_s00075g200 [Orbilia oligospora ATCC 24927]	GO:0007034;;GO:0043162;;GO:0072666;;GO:0036211;;GO:0005768;;GO:0006886	biological_process;;biological_process;;biological_process;;biological_process;;cellular_component;;biological_process	vacuolar transport;;ubiquitin-dependent protein catabolic process via the multivesicular body sorting pathway;;establishment of protein localization to vacuole;;protein modification process;;endosome;;intracellular protein transport	K12183	TSG101, STP22, VPS23	map03250;;map04144	Viral life cycle - HIV-1;;Endocytosis	ENOG410XT2Q	U:Intracellular trafficking, secretion, and vesicular transport	PF05743.16;;PF09454.13	UEV;;Vps23_core	UEV domain;;Vps23 core domain	sp|Q9FFY6|ELCL_ARATH	Protein ELC-like OS=Arabidopsis thaliana OX=3702 GN=ELCL PE=1 SV=1	22891712
gene-AOL_s00210g367	AOL_s00210g367	uncharacterized protein	1881	0.239789	-2.06016	1.41037233238e-187	1.90255239438e-186	yes	down	XP_011127470.1	hypothetical protein AOL_s00210g367 [Orbilia oligospora ATCC 24927]	GO:0022857;;GO:0005634;;GO:0016021;;GO:0008270;;GO:0000981	molecular_function;;cellular_component;;cellular_component;;molecular_function;;molecular_function	transmembrane transporter activity;;nucleus;;integral component of membrane;;zinc ion binding;;RNA polymerase II transcription factor activity, sequence-specific DNA binding					ENOG410XR95	K:Transcription				sp|B6HSQ3|ACUK_PENRW	Transcription activator of gluconeogenesis Pc22g08580 OS=Penicillium rubens (strain ATCC 28089 / DSM 1075 / NRRL 1951 / Wisconsin 54-1255) OX=500485 GN=Pc22g08580 PE=3 SV=1	22898386
gene-AOL_s00079g104	AOL_s00079g104	uncharacterized protein	2121	0.239961	-2.05913	1.93153253161e-76	1.39706643137e-75	yes	down	XP_011122281.1	hypothetical protein AOL_s00079g104 [Orbilia oligospora ATCC 24927]	GO:0005085	molecular_function	guanyl-nucleotide exchange factor activity	K19940	SEC2			ENOG410XPSY	S:Function unknown	PF06428.14	Sec2p	GDP/GTP exchange factor Sec2p	sp|O13930|SEC2_SCHPO	Rab guanine nucleotide exchange factor sec2 OS=Schizosaccharomyces pombe (strain 972 / ATCC 24843) OX=284812 GN=sec2 PE=1 SV=1	22893169
gene-AOL_s00043g728	AOL_s00043g728	uncharacterized protein	963	0.239963	-2.05911	2.37119953495e-62	1.50185510677e-61	yes	down	XP_011119516.1	hypothetical protein AOL_s00043g728 [Orbilia oligospora ATCC 24927]								COG1028	S:Function unknown	PF00106.28;;PF13561.9;;PF08659.13	adh_short;;adh_short_C2;;KR	short chain dehydrogenase;;Enoyl-(Acyl carrier protein) reductase;;KR domain	sp|G0R6S7|SOR7_HYPJQ	Short chain dehydrogenase sor7 OS=Hypocrea jecorina (strain QM6a) OX=431241 GN=sor7 PE=3 SV=1	22890472
gene-AOL_s00173g376	AOL_s00173g376	uncharacterized protein	993	0.239984	-2.05899	4.16061210164e-297	7.88188158966e-296	yes	down	XP_011126420.1	hypothetical protein AOL_s00173g376 [Orbilia oligospora ATCC 24927]	GO:0016021;;GO:0000329	cellular_component;;cellular_component	integral component of membrane;;fungal-type vacuole membrane					ENOG4111MUX	S:Function unknown	PF12505.11	DUF3712	Protein of unknown function (DUF3712			22897337
gene-AOL_s00097g112	AOL_s00097g112	uncharacterized protein	648	0.240834	-2.05389	0.000379884097098	0.000687275228244	yes	down	XP_011124247.1	hypothetical protein AOL_s00097g112 [Orbilia oligospora ATCC 24927]															22895136
gene-AOL_s00188g173	AOL_s00188g173	uncharacterized protein	1317	0.241035	-2.05268	4.74877588205e-29	1.9109817056e-28	yes	down	XP_011126723.1	hypothetical protein AOL_s00188g173 [Orbilia oligospora ATCC 24927]	GO:0016021;;GO:0015297;;GO:0042910	cellular_component;;molecular_function;;molecular_function	integral component of membrane;;antiporter activity;;xenobiotic transporter activity					ENOG410YC04	S:Function unknown	PF01554.21	MatE	MatE			22897618
gene-AOL_s00109g139	AOL_s00109g139	uncharacterized protein	1818	0.241194	-2.05173	0	0	yes	down	XP_011124922.1	hypothetical protein AOL_s00109g139 [Orbilia oligospora ATCC 24927]	GO:0022857;;GO:0016021	molecular_function;;cellular_component	transmembrane transporter activity;;integral component of membrane							PF07690.19	MFS_1	Major Facilitator Superfamily	sp|Q9P6J7|YHD3_SCHPO	Uncharacterized MFS-type transporter C1683.03c OS=Schizosaccharomyces pombe (strain 972 / ATCC 24843) OX=284812 GN=SPBC1683.03c PE=3 SV=1	22895813
gene-AOL_s00117g47	AOL_s00117g47	uncharacterized protein	684	0.241197	-2.05171	2.00849129396e-31	8.44515870598e-31	yes	down	XP_011125512.1	hypothetical protein AOL_s00117g47 [Orbilia oligospora ATCC 24927]	GO:0016021;;GO:0110165	cellular_component;;cellular_component	integral component of membrane;;cellular anatomical entity							PF10342.12	Kre9_KNH	Kre9/KNH-like N-terminal Ig-like domain			22896492
gene-AOL_s00043g432	AOL_s00043g432	uncharacterized protein	1818	0.241263	-2.05132	3.28189322116e-151	3.80170743444e-150	yes	down	XP_011119220.1	hypothetical protein AOL_s00043g432 [Orbilia oligospora ATCC 24927]	GO:0005634;;GO:0008270;;GO:0000981	cellular_component;;molecular_function;;molecular_function	nucleus;;zinc ion binding;;RNA polymerase II transcription factor activity, sequence-specific DNA binding	K09245	UGA3			ENOG4111XIS;;ENOG410XRIW	S:Function unknown;;S:Function unknown	PF11951.11;;PF00172.21	Fungal_trans_2;;Zn_clus	Fungal specific transcription factor domain;;Fungal Zn(2)-Cys(6) binuclear cluster domain	sp|O59830|YCUA_SCHPO	Uncharacterized transcriptional regulatory protein C965.10 OS=Schizosaccharomyces pombe (strain 972 / ATCC 24843) OX=284812 GN=SPCC965.10 PE=3 SV=1	22890144
gene-AOL_s00054g633	AOL_s00054g633	uncharacterized protein	3027	0.241855	-2.04778	0	0	yes	down	XP_011120251.1	hypothetical protein AOL_s00054g633 [Orbilia oligospora ATCC 24927]	GO:0005737;;GO:0006355;;GO:0005634;;GO:0007623	cellular_component;;biological_process;;cellular_component;;biological_process	cytoplasm;;regulation of transcription, DNA-templated;;nucleus;;circadian rhythm					ENOG410XT7I	S:Function unknown	PF09421.13	FRQ	Frequency clock protein	sp|Q01115|FRQ_LEPAU	Frequency clock protein OS=Leptosphaeria australiensis OX=40116 GN=FRQ PE=3 SV=1	22891197
gene-AOL_s00004g104	AOL_s00004g104	uncharacterized protein	1548	0.241952	-2.04721	0	0	yes	down	XP_011117056.1	hypothetical protein AOL_s00004g104 [Orbilia oligospora ATCC 24927]								COG2214	O:Posttranslational modification, protein turnover, chaperones	PF14308.9;;PF00226.34	DnaJ-X;;DnaJ	X-domain of DnaJ-containing;;DnaJ domain	sp|O59731|YHXB_SCHPO	Uncharacterized J domain-containing protein C3E7.11c OS=Schizosaccharomyces pombe (strain 972 / ATCC 24843) OX=284812 GN=SPBC3E7.11c PE=3 SV=1	22887944
gene-AOL_s00097g420	AOL_s00097g420	uncharacterized protein	1524	0.242513	-2.04387	4.01046434695e-146	4.54533729172e-145	yes	down	XP_011124555.1	hypothetical protein AOL_s00097g420 [Orbilia oligospora ATCC 24927]								COG0443	O:Posttranslational modification, protein turnover, chaperones				sp|Q9CZJ2|HS12B_MOUSE	Heat shock 70 kDa protein 12B OS=Mus musculus OX=10090 GN=Hspa12b PE=1 SV=1	22895478
gene-AOL_s00054g678	AOL_s00054g678	uncharacterized protein	726	0.242537	-2.04373	0	0	yes	down	XP_011120296.1	hypothetical protein AOL_s00054g678 [Orbilia oligospora ATCC 24927]	GO:0046872;;GO:0008686;;GO:0009231	molecular_function;;molecular_function;;biological_process	metal ion binding;;3,4-dihydroxy-2-butanone-4-phosphate synthase activity;;riboflavin biosynthetic process	K02858	ribB, RIB3	map00740;;map01240	Riboflavin metabolism;;Biosynthesis of cofactors	COG0108	H:Coenzyme transport and metabolism	PF00926.22	DHBP_synthase	3,4-dihydroxy-2-butanone 4-phosphate synthase	sp|O60181|RIB3_SCHPO	3,4-dihydroxy-2-butanone 4-phosphate synthase OS=Schizosaccharomyces pombe (strain 972 / ATCC 24843) OX=284812 GN=SPBC23E6.06c PE=3 SV=1	22891246
gene-AOL_s00043g250	AOL_s00043g250	uncharacterized protein	1275	0.243114	-2.0403	7.34924492616e-248	1.2281898965e-246	yes	down	XP_011119039.1	hypothetical protein AOL_s00043g250 [Orbilia oligospora ATCC 24927]															22889943
gene-AOL_s00112g33	AOL_s00112g33	uncharacterized protein	1203	0.243375	-2.03874	1.54805406078e-60	9.56821399758e-60	yes	down	XP_011125365.1	hypothetical protein AOL_s00112g33 [Orbilia oligospora ATCC 24927]								ENOG410XYZI	S:Function unknown						22896378
gene-AOL_s00188g110	AOL_s00188g110	uncharacterized protein	1467	0.243806	-2.03619	0	0	yes	down	XP_011126661.1	hypothetical protein AOL_s00188g110 [Orbilia oligospora ATCC 24927]	GO:0016021;;GO:0008643	cellular_component;;biological_process	integral component of membrane;;carbohydrate transport					COG0697;;COG0697	E:Amino acid transport and metabolism;;G:Carbohydrate transport and metabolism	PF00892.23	EamA	EamA-like transporter family	sp|Q04835|YM87_YEAST	Uncharacterized membrane protein YMR253C OS=Saccharomyces cerevisiae (strain ATCC 204508 / S288c) OX=559292 GN=YMR253C PE=1 SV=1	22897550
gene-AOL_s00080g102	AOL_s00080g102	uncharacterized protein	1506	0.243833	-2.03603	6.26371449175e-262	1.08478025728e-260	yes	down	XP_011122779.1	hypothetical protein AOL_s00080g102 [Orbilia oligospora ATCC 24927]								ENOG4111J18	S:Function unknown	PF00018.31;;PF14604.9;;PF07653.20	SH3_1;;SH3_9;;SH3_2	SH3 domain;;Variant SH3 domain;;Variant SH3 domain	sp|Q12163|NBP2_YEAST	NAP1-binding protein 2 OS=Saccharomyces cerevisiae (strain ATCC 204508 / S288c) OX=559292 GN=NBP2 PE=1 SV=1	22893667
gene-AOL_s00215g515	AOL_s00215g515	uncharacterized protein	2964	0.244029	-2.03488	1.19919733425e-142	1.33604841008e-141	yes	down	XP_011128019.1	hypothetical protein AOL_s00215g515 [Orbilia oligospora ATCC 24927]	GO:0004176;;GO:0043565;;GO:0004252;;GO:0006515;;GO:0070407;;GO:0016887;;GO:0051131;;GO:0005759;;GO:0034599;;GO:0005524	molecular_function;;molecular_function;;molecular_function;;biological_process;;biological_process;;molecular_function;;biological_process;;cellular_component;;biological_process;;molecular_function	ATP-dependent peptidase activity;;sequence-specific DNA binding;;serine-type endopeptidase activity;;misfolded or incompletely synthesized protein catabolic process;;oxidation-dependent protein catabolic process;;ATPase activity;;chaperone-mediated protein complex assembly;;mitochondrial matrix;;cellular response to oxidative stress;;ATP binding												22898952
gene-AOL_s00007g516	AOL_s00007g516	uncharacterized protein	1050	0.244229	-2.0337	0	0	yes	down	XP_011118719.1	hypothetical protein AOL_s00007g516 [Orbilia oligospora ATCC 24927]	GO:0003934;;GO:0035998;;GO:0046654;;GO:0046656	molecular_function;;biological_process;;biological_process;;biological_process	GTP cyclohydrolase I activity;;7,8-dihydroneopterin 3'-triphosphate biosynthetic process;;tetrahydrofolate biosynthetic process;;folic acid biosynthetic process	K01495	GCH1, folE	map00790;;map01240	Folate biosynthesis;;Biosynthesis of cofactors	COG0302	H:Coenzyme transport and metabolism	PF01227.25	GTP_cyclohydroI	GTP cyclohydrolase I	sp|P51601|GCH1_YEAST	GTP cyclohydrolase 1 OS=Saccharomyces cerevisiae (strain ATCC 204508 / S288c) OX=559292 GN=FOL2 PE=1 SV=1	22889652
gene-AOL_s00080g96	AOL_s00080g96	uncharacterized protein	1257	0.244253	-2.03355	1.37962170921e-63	8.87201583222e-63	yes	down	XP_011122773.1	hypothetical protein AOL_s00080g96 [Orbilia oligospora ATCC 24927]	GO:0000272;;GO:0004553	biological_process;;molecular_function	polysaccharide catabolic process;;hydrolase activity, hydrolyzing O-glycosyl compounds	K01210	E3.2.1.58	map00500	Starch and sucrose metabolism	COG2730	G:Carbohydrate transport and metabolism	PF00150.21	Cellulase	Cellulase (glycosyl hydrolase family 5	sp|P29717|EXG1_CANAL	Glucan 1,3-beta-glucosidase OS=Candida albicans (strain SC5314 / ATCC MYA-2876) OX=237561 GN=XOG1 PE=1 SV=5	22894103
gene-AOL_s00210g208	AOL_s00210g208	uncharacterized protein	1056	0.244424	-2.03254	1.64731662526e-06	3.43983047793e-06	yes	down	XP_011127312.1	hypothetical protein AOL_s00210g208 [Orbilia oligospora ATCC 24927]															22898211
gene-AOL_s00007g502	AOL_s00007g502	uncharacterized protein	306	0.244613	-2.03143	1.35718854827e-89	1.08730487131e-88	yes	down	XP_011118705.1	hypothetical protein AOL_s00007g502 [Orbilia oligospora ATCC 24927]	GO:0016021	cellular_component	integral component of membrane					ENOG4112A3C	S:Function unknown	PF01679.20	Pmp3	Proteolipid membrane potential modulator	sp|Q4WYA5|PMP3_ASPFU	Plasma membrane proteolipid 3 OS=Neosartorya fumigata (strain ATCC MYA-4609 / Af293 / CBS 101355 / FGSC A1100) OX=330879 GN=pmp3 PE=3 SV=1	22889637
gene-AOL_s00079g336	AOL_s00079g336	uncharacterized protein	312	0.244755	-2.03059	1.90673944438e-19	6.25350952148e-19	yes	down	XP_011122513.1	hypothetical protein AOL_s00079g336 [Orbilia oligospora ATCC 24927]															22893426
gene-AOL_s00076g448	AOL_s00076g448	uncharacterized protein	2049	0.244807	-2.03028	1.74898656767e-215	2.62598197821e-214	yes	down	XP_011121302.1	hypothetical protein AOL_s00076g448 [Orbilia oligospora ATCC 24927]	GO:0006468;;GO:0005524;;GO:0004672	biological_process;;molecular_function;;molecular_function	protein phosphorylation;;ATP binding;;protein kinase activity							PF00069.28	Pkinase	Protein kinase domain			22892227
gene-AOL_s00215g571	AOL_s00215g571	uncharacterized protein	291	0.244834	-2.03012	9.32489868493e-11	2.3496953589e-10	yes	down	XP_011128075.1	hypothetical protein AOL_s00215g571 [Orbilia oligospora ATCC 24927]	GO:0016021	cellular_component	integral component of membrane					ENOG4112351	S:Function unknown	PF09435.13	DUF2015	Fungal protein of unknown function (DUF2015	sp|Q876Z1|YCB2_ASHGO	UPF0357 protein AAL017W OS=Ashbya gossypii (strain ATCC 10895 / CBS 109.51 / FGSC 9923 / NRRL Y-1056) OX=284811 GN=AAL017W PE=3 SV=1	22899014
gene-AOL_s00109g128	AOL_s00109g128	uncharacterized protein	1101	0.24499	-2.02921	2.22018691723e-169	2.74774312456e-168	yes	down	XP_011124911.1	hypothetical protein AOL_s00109g128 [Orbilia oligospora ATCC 24927]								ENOG41116NN	S:Function unknown						22895801
gene-AOL_s00169g34	AOL_s00169g34	uncharacterized protein	1242	0.245051	-2.02884	4.91158677566e-33	2.13533981817e-32	yes	down	XP_011125693.1	hypothetical protein AOL_s00169g34 [Orbilia oligospora ATCC 24927]	GO:0016021	cellular_component	integral component of membrane												22896845
gene-AOL_s00097g141	AOL_s00097g141	uncharacterized protein	2643	0.245334	-2.02718	1.96868753831e-189	2.67981526778e-188	yes	down	XP_011124276.1	hypothetical protein AOL_s00097g141 [Orbilia oligospora ATCC 24927]								ENOG410YB44	S:Function unknown						22895168
gene-AOL_s00188g318	AOL_s00188g318	uncharacterized protein	417	0.245416	-2.0267	1.90899745225e-56	1.12936461451e-55	yes	down	XP_011126868.1	hypothetical protein AOL_s00188g318 [Orbilia oligospora ATCC 24927]	GO:0046872;;GO:0016846	molecular_function;;molecular_function	metal ion binding;;carbon-sulfur lyase activity							PF04828.17	GFA	Glutathione-dependent formaldehyde-activating enzyme			22897779
gene-AOL_s00078g99	AOL_s00078g99	uncharacterized protein	816	0.24578	-2.02456	2.57812791529e-188	3.50031726662e-187	yes	down	XP_011121664.1	hypothetical protein AOL_s00078g99 [Orbilia oligospora ATCC 24927]								ENOG410YSVR	S:Function unknown	PF20354.1	DUF6649	Family of unknown function (DUF6649			22893162
gene-AOL_s00193g86	AOL_s00193g86	uncharacterized protein	1551	0.245985	-2.02336	0	0	yes	down	XP_011126999.1	hypothetical protein AOL_s00193g86 [Orbilia oligospora ATCC 24927]	GO:0006011;;GO:0003983	biological_process;;molecular_function	UDP-glucose metabolic process;;UTP:glucose-1-phosphate uridylyltransferase activity	K00963	UGP2, galU, galF	map01250;;map01240;;map00520;;map00040;;map00052;;map00500	Biosynthesis of nucleotide sugars;;Biosynthesis of cofactors;;Amino sugar and nucleotide sugar metabolism;;Pentose and glucuronate interconversions;;Galactose metabolism;;Starch and sucrose metabolism	COG4284	G:Carbohydrate transport and metabolism	PF01704.21	UDPGP	UTP--glucose-1-phosphate uridylyltransferase	sp|P78811|UGPA1_SCHPO	Probable UTP--glucose-1-phosphate uridylyltransferase OS=Schizosaccharomyces pombe (strain 972 / ATCC 24843) OX=284812 GN=fyu1 PE=1 SV=2	22898074
gene-AOL_s00109g68	AOL_s00109g68	uncharacterized protein	1326	0.245996	-2.02329	0	0	yes	down	XP_011124851.1	hypothetical protein AOL_s00109g68 [Orbilia oligospora ATCC 24927]	GO:0046872	molecular_function	metal ion binding	K13535	CLD1	map00564	Glycerophospholipid metabolism			PF00561.23;;PF12146.11;;PF12697.10;;PF07859.16;;PF00756.23;;PF10230.12	Abhydrolase_1;;Hydrolase_4;;Abhydrolase_6;;Abhydrolase_3;;Esterase;;LIDHydrolase	alpha/beta hydrolase fold;;Serine aminopeptidase, S33;;Alpha/beta hydrolase family;;alpha/beta hydrolase fold;;Putative esterase;;Lipid-droplet associated hydrolase	sp|O14249|CLD1_SCHPO	Probable cardiolipin-specific deacylase 1, mitochondrial OS=Schizosaccharomyces pombe (strain 972 / ATCC 24843) OX=284812 GN=SPAC6G10.03c PE=3 SV=1	22895943
gene-AOL_s00079g19	AOL_s00079g19	uncharacterized protein	588	0.246402	-2.02091	0	0	yes	down	XP_011122196.1	hypothetical protein AOL_s00079g19 [Orbilia oligospora ATCC 24927]	GO:0016021;;GO:0043130;;GO:0097361;;GO:0016226	cellular_component;;molecular_function;;cellular_component;;biological_process	integral component of membrane;;ubiquitin binding;;CIA complex;;iron-sulfur cluster assembly	K14022	CUE1, KIS4	map04141	Protein processing in endoplasmic reticulum	ENOG4111YG9	S:Function unknown	PF02845.19	CUE	CUE domain			22893263
gene-AOL_s00006g381	AOL_s00006g381	uncharacterized protein	1134	0.246406	-2.02089	4.40342443968e-165	5.31805978071e-164	yes	down	XP_011117992.1	hypothetical protein AOL_s00006g381 [Orbilia oligospora ATCC 24927]															22888910
gene-AOL_s00097g421	AOL_s00097g421	uncharacterized protein	435	0.246545	-2.02007	4.88553085525e-08	1.10242198078e-07	yes	down	XP_011124556.1	hypothetical protein AOL_s00097g421 [Orbilia oligospora ATCC 24927]	GO:0016021	cellular_component	integral component of membrane												22895479
gene-AOL_s00054g525	AOL_s00054g525	uncharacterized protein	1314	0.246803	-2.01857	0	0	yes	down	XP_011120143.1	hypothetical protein AOL_s00054g525 [Orbilia oligospora ATCC 24927]	GO:0016021;;GO:0005778;;GO:0016560	cellular_component;;cellular_component;;biological_process	integral component of membrane;;peroxisomal membrane;;protein import into peroxisome matrix, docking	K13344	PEX13	map04146	Peroxisome	ENOG410XRU7	U:Intracellular trafficking, secretion, and vesicular transport	PF04088.16;;PF00018.31;;PF14604.9;;PF07653.20	Peroxin-13_N;;SH3_1;;SH3_9;;SH3_2	Peroxin 13, N-terminal region;;SH3 domain;;Variant SH3 domain;;Variant SH3 domain	sp|P80667|PEX13_YEAST	Peroxisomal membrane protein PAS20 OS=Saccharomyces cerevisiae (strain ATCC 204508 / S288c) OX=559292 GN=PEX13 PE=1 SV=1	22891077
gene-AOL_s00054g395	AOL_s00054g395	uncharacterized protein	1671	0.247343	-2.01542	8.27705622047e-19	2.66301977418e-18	yes	down	XP_011120013.1	hypothetical protein AOL_s00054g395 [Orbilia oligospora ATCC 24927]				K01904	4CL	map00130	Ubiquinone and other terpenoid-quinone biosynthesis	COG0318;;COG0318	I:Lipid transport and metabolism;;Q:Secondary metabolites biosynthesis, transport and catabolism	PF00501.31;;PF13193.9	AMP-binding;;AMP-binding_C	AMP-binding enzyme;;AMP-binding enzyme C-terminal domain	sp|M4IRL6|CCL7_HUMLU	Probable CoA ligase CCL7 OS=Humulus lupulus OX=3486 GN=CCL7 PE=2 SV=1	22890932
gene-AOL_s00215g255	AOL_s00215g255	uncharacterized protein	1923	0.24759	-2.01398	0	0	yes	down	XP_011127759.1	hypothetical protein AOL_s00215g255 [Orbilia oligospora ATCC 24927]	GO:0140662;;GO:0005524	deleted;;molecular_function	old GO;;ATP binding	K03283	HSPA1s	map04213;;map04144;;map04141;;map03040	Longevity regulating pathway - multiple species;;Endocytosis;;Protein processing in endoplasmic reticulum;;Spliceosome	COG0443	O:Posttranslational modification, protein turnover, chaperones	PF00012.23;;PF06723.16	HSP70;;MreB_Mbl	Hsp70 protein;;MreB/Mbl protein	sp|Q96W30|HSP72_PARBA	Heat shock 70 kDa protein 2 OS=Paracoccidioides lutzii (strain ATCC MYA-826 / Pb01) OX=502779 GN=HSP70-2 PE=2 SV=2	22898663
gene-AOL_s00043g660	AOL_s00043g660	uncharacterized protein	1818	0.247651	-2.01362	0	0	yes	down	XP_011119448.1	hypothetical protein AOL_s00043g660 [Orbilia oligospora ATCC 24927]	GO:0032865;;GO:0031307;;GO:0000002;;GO:0008289;;GO:0006869	cellular_component;;cellular_component;;biological_process;;molecular_function;;biological_process	ERMES complex;;integral component of mitochondrial outer membrane;;mitochondrial genome maintenance;;lipid binding;;lipid transport	K17775	MDM34, MMM2	map04139	Mitophagy - yeast	ENOG41105GK	O:Posttranslational modification, protein turnover, chaperones				sp|B8N0Q7|MDM34_ASPFN	Mitochondrial distribution and morphology protein 34 OS=Aspergillus flavus (strain ATCC 200026 / FGSC A1120 / IAM 13836 / NRRL 3357 / JCM 12722 / SRRC 167) OX=332952 GN=mdm34 PE=3 SV=1	22890397
gene-AOL_s00054g706	AOL_s00054g706	uncharacterized protein	1287	0.247995	-2.01161	0	0	yes	down	KAF3312983.1	hypothetical protein TWF173_006369 [Orbilia oligospora]	GO:0015369;;GO:0016021;;GO:0005774	molecular_function;;cellular_component;;cellular_component	calcium:proton antiporter activity;;integral component of membrane;;vacuolar membrane	K07300	chaA, CAX			COG0387	P:Inorganic ion transport and metabolism	PF01699.27	Na_Ca_ex	Sodium/calcium exchanger protein	sp|Q99385|VCX1_YEAST	Vacuolar calcium ion transporter OS=Saccharomyces cerevisiae (strain ATCC 204508 / S288c) OX=559292 GN=VCX1 PE=1 SV=1	22891278
gene-AOL_s00109g163	AOL_s00109g163	uncharacterized protein	1290	0.248146	-2.01074	3.06419926668e-10	7.57389809323e-10	yes	down	XP_011124946.1	hypothetical protein AOL_s00109g163 [Orbilia oligospora ATCC 24927]	GO:0016021	cellular_component	integral component of membrane					ENOG410XNZH	S:Function unknown	PF11927.11	DUF3445	Protein of unknown function (DUF3445			22895840
gene-AOL_s00215g308	AOL_s00215g308	uncharacterized protein	1218	0.248297	-2.00986	0	0	yes	down	XP_011127812.1	hypothetical protein AOL_s00215g308 [Orbilia oligospora ATCC 24927]								ENOG410YE3V	S:Function unknown						22898722
gene-AOL_s00193g101	AOL_s00193g101	uncharacterized protein	3447	0.248746	-2.00725	0	0	yes	down	XP_011127014.1	hypothetical protein AOL_s00193g101 [Orbilia oligospora ATCC 24927]	GO:0016021	cellular_component	integral component of membrane					ENOG410ZNF3	S:Function unknown	PF06011.15;;PF14558.9	TRP;;TRP_N	Transient receptor potential (TRP) ion channel;;ML-like domain	sp|O94543|YCD3_SCHPO	Uncharacterized membrane protein C1322.03 OS=Schizosaccharomyces pombe (strain 972 / ATCC 24843) OX=284812 GN=SPCC1322.03 PE=3 SV=1	22897902
gene-AOL_s00006g159	AOL_s00006g159	uncharacterized protein	3540	0.248791	-2.00699	2.89768177546e-187	3.90387294395e-186	yes	down	XP_011117770.1	hypothetical protein AOL_s00006g159 [Orbilia oligospora ATCC 24927]	GO:0003723	molecular_function	RNA binding	K18757	LARP1			COG5193;;COG5193	J:Translation, ribosomal structure and biogenesis;;O:Posttranslational modification, protein turnover, chaperones	PF05383.20	La	La domain	sp|D5MCN2|LARP1_CAEEL	La-related protein 1 OS=Caenorhabditis elegans OX=6239 GN=larp-1 PE=4 SV=2	22888663
gene-AOL_s00006g242	AOL_s00006g242	uncharacterized protein	1914	0.248936	-2.00616	2.01304031608e-167	2.45947125928e-166	yes	down	XP_011117853.1	hypothetical protein AOL_s00006g242 [Orbilia oligospora ATCC 24927]				K02295	CRY			COG0415	L:Replication, recombination and repair	PF03441.17;;PF00875.21	FAD_binding_7;;DNA_photolyase	FAD binding domain of DNA photolyase;;DNA photolyase	sp|Q32Q86|CRY1_RAT	Cryptochrome-1 OS=Rattus norvegicus OX=10116 GN=Cry1 PE=1 SV=1	22888756
gene-AOL_s00176g35	AOL_s00176g35	uncharacterized protein	1287	0.248958	-2.00602	3.01111630062e-112	2.85213588222e-111	yes	down	XP_011126473.1	hypothetical protein AOL_s00176g35 [Orbilia oligospora ATCC 24927]				K14765	NGDN, LCP5			ENOG4111F0Z	S:Function unknown	PF04000.18	Sas10_Utp3	Sas10/Utp3/C1D family	sp|Q09713|YA36_SCHPO	Uncharacterized protein C18B11.06 OS=Schizosaccharomyces pombe (strain 972 / ATCC 24843) OX=284812 GN=SPAC18B11.06 PE=1 SV=1	22897464
gene-AOL_s00043g803	AOL_s00043g803	uncharacterized protein	804	0.249077	-2.00534	6.36659680486e-12	1.67420279296e-11	yes	down	XP_011119591.1	hypothetical protein AOL_s00043g803 [Orbilia oligospora ATCC 24927]	GO:0016021;;GO:0016491	cellular_component;;molecular_function	integral component of membrane;;oxidoreductase activity							PF00106.28;;PF13561.9;;PF08659.13;;PF13460.9	adh_short;;adh_short_C2;;KR;;NAD_binding_10	short chain dehydrogenase;;Enoyl-(Acyl carrier protein) reductase;;KR domain;;NAD(P)H-binding	sp|A0A1L9WLE6|AACUF_ASPA1	Short-chain dehydrogenase/reductase AacuF OS=Aspergillus aculeatus (strain ATCC 16872 / CBS 172.66 / WB 5094) OX=690307 GN=AacuF PE=1 SV=1	22890556
gene-AOL_s00054g799	AOL_s00054g799	uncharacterized protein	1788	0.249165	-2.00483	1.02611539425e-05	2.05634543873e-05	yes	down	XP_011120417.1	hypothetical protein AOL_s00054g799 [Orbilia oligospora ATCC 24927]															22891380
gene-AOL_s00076g494	AOL_s00076g494	uncharacterized protein	1089	0.24925	-2.00433	2.5486881073e-280	4.66814689111e-279	yes	down	XP_011121348.1	hypothetical protein AOL_s00076g494 [Orbilia oligospora ATCC 24927]	GO:0016491	molecular_function	oxidoreductase activity					COG0667	C:Energy production and conversion	PF00248.24	Aldo_ket_red	Aldo/keto reductase family	sp|M2YMU7|PK81H_PSEFD	Aldo-keto reductase MYCFIDRAFT_87468 OS=Pseudocercospora fijiensis (strain CIRAD86) OX=383855 GN=MYCFIDRAFT_87468 PE=2 SV=1	22892278
gene-AOL_s00193g38	AOL_s00193g38	uncharacterized protein	405	0.249373	-2.00363	1.56865332947e-76	1.13852120974e-75	yes	down	XP_011126951.1	hypothetical protein AOL_s00193g38 [Orbilia oligospora ATCC 24927]				K20316	SCOC			ENOG41123S1	S:Function unknown	PF10224.12	DUF2205	Short coiled-coil protein			22898021
gene-AOL_s00210g34	AOL_s00210g34	uncharacterized protein	966	0.249409	-2.00342	1.02191597438e-118	1.00421424636e-117	yes	down	XP_011127138.1	hypothetical protein AOL_s00210g34 [Orbilia oligospora ATCC 24927]	GO:0016021	cellular_component	integral component of membrane					ENOG410XSGW	S:Function unknown	PF11790.11	Glyco_hydro_cc	Glycosyl hydrolase catalytic core	sp|Q09788|ASL1_SCHPO	Alkali-sensitive linkage protein 1 OS=Schizosaccharomyces pombe (strain 972 / ATCC 24843) OX=284812 GN=asl1 PE=1 SV=1	22898356
gene-AOL_s00004g530	AOL_s00004g530	uncharacterized protein	1455	0.249566	-2.0025	2.97042168022e-273	5.310830585e-272	yes	down	KAF3314811.1	Adaptor for signal transduction [Orbilia oligospora]	GO:0007165	biological_process	signal transduction	K19841	STE50	map04011	MAPK signaling pathway - yeast	ENOG41109FU	S:Function unknown	PF00536.33;;PF07647.20;;PF00788.26	SAM_1;;SAM_2;;RA	SAM domain (Sterile alpha motif;;SAM domain (Sterile alpha motif;;Ras association (RalGDS/AF-6) domain	sp|G4N525|MST50_MAGO7	Mitogen-activated protein kinase adapter protein MST50 OS=Magnaporthe oryzae (strain 70-15 / ATCC MYA-4617 / FGSC 8958) OX=242507 GN=MTS50 PE=1 SV=1	22888416
gene-AOL_s00054g874	AOL_s00054g874	uncharacterized protein	1521	0.249735	-2.00153	0	0	yes	down	XP_011120492.1	hypothetical protein AOL_s00054g874 [Orbilia oligospora ATCC 24927]	GO:0005544;;GO:0005509	molecular_function;;molecular_function	calcium-dependent phospholipid binding;;calcium ion binding	K17095	ANXA7_11			ENOG410XPUN	S:Function unknown	PF00191.23	Annexin	Annexin	sp|J9VS56|ANXC1_CRYNH	Annexin C1 OS=Cryptococcus neoformans var. grubii serotype A (strain H99 / ATCC 208821 / CBS 10515 / FGSC 9487) OX=235443 GN=ANXC1 PE=3 SV=1	22891464
gene-AOL_s00079g215	AOL_s00079g215	uncharacterized protein	2274	0.249773	-2.00131	0	0	yes	down	XP_011122392.1	hypothetical protein AOL_s00079g215 [Orbilia oligospora ATCC 24927]	GO:0016021	cellular_component	integral component of membrane					COG1716	T:Signal transduction mechanisms	PF00498.29	FHA	FHA domain	sp|O74388|YNVD_SCHPO	Uncharacterized protein C3H7.13 OS=Schizosaccharomyces pombe (strain 972 / ATCC 24843) OX=284812 GN=SPBC3H7.13 PE=1 SV=1	22893292
gene-AOL_s00097g548	AOL_s00097g548	uncharacterized protein	1959	0.249867	-2.00077	4.3152435419e-12	1.14278276488e-11	yes	down	XP_011124683.1	hypothetical protein AOL_s00097g548 [Orbilia oligospora ATCC 24927]	GO:0016740;;GO:0016021;;GO:0008299	molecular_function;;cellular_component;;biological_process	transferase activity;;integral component of membrane;;isoprenoid biosynthetic process					COG0142	H:Coenzyme transport and metabolism	PF00348.20	polyprenyl_synt	Polyprenyl synthetase	sp|A0A2Z6AQX6|PVPS_TALVE	Preasperterpenoid A synthase PvPS OS=Talaromyces verruculosus OX=198730 GN=PvPS PE=1 SV=1	22895619
gene-AOL_s00043g778	AOL_s00043g778	uncharacterized protein	1788	0.249874	-2.00073	2.24428982845e-78	1.65522289175e-77	yes	down	XP_011119566.1	hypothetical protein AOL_s00043g778 [Orbilia oligospora ATCC 24927]	GO:0022857;;GO:0006865;;GO:0016021	molecular_function;;biological_process;;cellular_component	transmembrane transporter activity;;amino acid transport;;integral component of membrane	K16261	YAT			COG0531	E:Amino acid transport and metabolism	PF00324.24;;PF13520.9	AA_permease;;AA_permease_2	Amino acid permease;;Amino acid permease	sp|A0A1D8PK89|GAP2_CANAL	General amino-acid permease GAP2 OS=Candida albicans (strain SC5314 / ATCC MYA-2876) OX=237561 GN=GAP2 PE=2 SV=1	22890527
gene-AOL_s00054g28	AOL_s00054g28	uncharacterized protein	1605	0.25032	-1.99816	0	0	yes	down	XP_011119646.1	hypothetical protein AOL_s00054g28 [Orbilia oligospora ATCC 24927]										PF08447.15;;PF00989.28;;PF13426.10;;PF08448.13;;PF14598.9	PAS_3;;PAS;;PAS_9;;PAS_4;;PAS_11	PAS fold;;PAS fold;;PAS domain;;PAS fold;;PAS domain			22890804
gene-AOL_s00007g293	AOL_s00007g293	uncharacterized protein	1803	0.250517	-1.99702	1.1886420109e-22	4.18056230041e-22	yes	down	XP_011118496.1	hypothetical protein AOL_s00007g293 [Orbilia oligospora ATCC 24927]	GO:0022857;;GO:0016021	molecular_function;;cellular_component	transmembrane transporter activity;;integral component of membrane					ENOG410XNQK	G:Carbohydrate transport and metabolism	PF07690.19;;PF00083.27	MFS_1;;Sugar_tr	Major Facilitator Superfamily;;Sugar (and other) transporter	sp|O59726|FNX2_SCHPO	Vacuolar membrane amino acid uptake transporter fnx2 OS=Schizosaccharomyces pombe (strain 972 / ATCC 24843) OX=284812 GN=fnx2 PE=3 SV=1	22889404
gene-AOL_s00188g248	AOL_s00188g248	uncharacterized protein	1356	0.250649	-1.99626	0.00212687976251	0.00360258281271	yes	down	XP_011126798.1	hypothetical protein AOL_s00188g248 [Orbilia oligospora ATCC 24927]										PF12937.10	F-box-like	F-box-like			22897701
gene-AOL_s00173g85	AOL_s00173g85	uncharacterized protein	1233	0.250841	-1.99516	5.50042614987e-206	7.97333873521e-205	yes	down	XP_011126129.1	hypothetical protein AOL_s00173g85 [Orbilia oligospora ATCC 24927]	GO:0070290;;GO:0008270	molecular_function;;molecular_function	N-acylphosphatidylethanolamine-specific phospholipase D activity;;zinc ion binding	K13985	NAPEPLD			COG2220	S:Function unknown	PF12706.10;;PF13483.9	Lactamase_B_2;;Lactamase_B_3	Beta-lactamase superfamily domain;;Beta-lactamase superfamily domain	sp|A0A179HLJ8|LCSR_PURLI	Metal-dependent hydrolase lscR OS=Purpureocillium lilacinum OX=33203 GN=lcsR PE=2 SV=1	22897408
gene-AOL_s00054g724	AOL_s00054g724	uncharacterized protein	1158	0.251294	-1.99255	3.7186808283e-181	4.87235396917e-180	yes	down	XP_011120342.1	hypothetical protein AOL_s00054g724 [Orbilia oligospora ATCC 24927]															22891298
gene-AOL_s00188g124	AOL_s00188g124	uncharacterized protein	1773	0.251327	-1.99236	8.94702538832e-13	2.42884199303e-12	yes	down	XP_011126675.1	hypothetical protein AOL_s00188g124 [Orbilia oligospora ATCC 24927]	GO:0016021;;GO:0016491	cellular_component;;molecular_function	integral component of membrane;;oxidoreductase activity					ENOG410XP5F;;COG1020	S:Function unknown;;Q:Secondary metabolites biosynthesis, transport and catabolism				sp|A8NVB7|N6235_COPC7	Adenylate-forming reductase 06235 OS=Coprinopsis cinerea (strain Okayama-7 / 130 / ATCC MYA-4618 / FGSC 9003) OX=240176 GN=CC1G_06235 PE=1 SV=3	22897565
gene-AOL_s00110g111	AOL_s00110g111	uncharacterized protein	3699	0.251548	-1.9911	1.9241359406e-140	2.11675122605e-139	yes	down	XP_011125103.1	hypothetical protein AOL_s00110g111 [Orbilia oligospora ATCC 24927]	GO:0007264;;GO:0005085	biological_process;;molecular_function	small GTPase mediated signal transduction;;guanyl-nucleotide exchange factor activity					ENOG4110ZQC	S:Function unknown	PF00617.22;;PF00618.23;;PF00018.31;;PF14604.9	RasGEF;;RasGEF_N;;SH3_1;;SH3_9	RasGEF domain;;RasGEF N-terminal motif;;SH3 domain;;Variant SH3 domain	sp|Q54PQ4|GEFA_DICDI	Ras guanine nucleotide exchange factor A OS=Dictyostelium discoideum OX=44689 GN=gefA PE=1 SV=1	22895992
gene-AOL_s00004g650	AOL_s00004g650	uncharacterized protein	1233	0.251617	-1.9907	5.37046582944e-193	7.35809907049e-192	yes	down	XP_011117601.1	hypothetical protein AOL_s00004g650 [Orbilia oligospora ATCC 24927]								COG5048	S:Function unknown	PF00096.29;;PF13465.9;;PF13894.9	zf-C2H2;;zf-H2C2_2;;zf-C2H2_4	Zinc finger, C2H2 type;;Zinc-finger double domain;;C2H2-type zinc finger			22888549
gene-AOL_s00188g85	AOL_s00188g85	uncharacterized protein	3471	0.251911	-1.98901	2.2496718943e-228	3.53977609155e-227	yes	down	XP_011126636.1	hypothetical protein AOL_s00188g85 [Orbilia oligospora ATCC 24927]	GO:0016192;;GO:0035658	biological_process;;cellular_component	vesicle-mediated transport;;Mon1-Ccz1 complex					ENOG410ZSAG	S:Function unknown	PF19031.3	Intu_longin_1	First Longin domain of INTU, CCZ1 and HPS4	sp|Q803R2|CCZ1_DANRE	Vacuolar fusion protein CCZ1 homolog OS=Danio rerio OX=7955 GN=ccz1 PE=2 SV=1	22897882
gene-AOL_s00076g330	AOL_s00076g330	uncharacterized protein	2601	0.252112	-1.98786	0	0	yes	down	XP_011121185.1	hypothetical protein AOL_s00076g330 [Orbilia oligospora ATCC 24927]	GO:0000981	molecular_function	RNA polymerase II transcription factor activity, sequence-specific DNA binding					COG5048	S:Function unknown	PF00096.29;;PF13465.9	zf-C2H2;;zf-H2C2_2	Zinc finger, C2H2 type;;Zinc-finger double domain	sp|P41696|AZF1_YEAST	Asparagine-rich zinc finger protein AZF1 OS=Saccharomyces cerevisiae (strain ATCC 204508 / S288c) OX=559292 GN=AZF1 PE=1 SV=1	22892098
gene-AOL_s00054g424	AOL_s00054g424	uncharacterized protein	1893	0.252252	-1.98706	0	0	yes	down	XP_011120042.1	hypothetical protein AOL_s00054g424 [Orbilia oligospora ATCC 24927]	GO:0046872	molecular_function	metal ion binding					ENOG4111NDP	O:Posttranslational modification, protein turnover, chaperones	PF01753.21	zf-MYND	MYND finger	sp|B8NKS1|MUB1_ASPFN	MYND-type zinc finger protein samB OS=Aspergillus flavus (strain ATCC 200026 / FGSC A1120 / IAM 13836 / NRRL 3357 / JCM 12722 / SRRC 167) OX=332952 GN=samB PE=3 SV=1	22890965
gene-AOL_s00112g76	AOL_s00112g76	uncharacterized protein	1365	0.252504	-1.98562	1.26410720381e-09	3.04633871503e-09	yes	down	XP_011125408.1	hypothetical protein AOL_s00112g76 [Orbilia oligospora ATCC 24927]	GO:0016021	cellular_component	integral component of membrane					ENOG4111Q1Q	S:Function unknown						22896425
gene-AOL_s00078g118	AOL_s00078g118	uncharacterized protein	1029	0.252757	-1.98418	0	0	yes	down	XP_011121683.1	hypothetical protein AOL_s00078g118 [Orbilia oligospora ATCC 24927]								ENOG41123WB	S:Function unknown	PF10295.12	DUF2406	Uncharacterised protein (DUF2406	sp|O60153|YHY4_SCHPO	Uncharacterized protein C19C7.04c OS=Schizosaccharomyces pombe (strain 972 / ATCC 24843) OX=284812 GN=SPBC19C7.04c PE=1 SV=1	22892572
[truncated: 3,148 more rows]
